# Supplementary material for: The Spread of SARS-CoV-2 Omicron Variant in CALABRIA: A Spatio-Temporal Report of Viral Genome Evolution
Source: Viruses. 2023 Jan 31;15(2):408. doi: 10.3390/v15020408 (PMC9963258; doi:10.3390/v15020408)
Supplement: Supplementary file 1 [file viruses-15-00408-s001.zip]

Archive with 9 entries (9 files):
- Figure S1.tiff
- File S1.pdf
- Table S1.xlsx
- Table S2.xlsx
- Table S3.xlsx
- Table S4.xlsx
- Table S5.xlsx
- Table S6.xlsx
- Table S7.xlsx
