# Supplementary material for: The Spread of SARS-CoV-2 Omicron Variant in CALABRIA: A Spatio-Temporal Report of Viral Genome Evolution
Source: Viruses. 2023 Jan 31;15(2):408. doi: 10.3390/v15020408 (PMC9963258; doi:10.3390/v15020408)
Supplement: Supplementary file 1 [file viruses-15-00408-s001.zip › Table S1.xlsx]

## Sheet: sheet1
Sample Name	Age	Gender	Region	Province	Sequencing method
679_21_SCV2		f	Calabria	Catanzaro	Sanger
680_21_SCV2		f	Calabria	Catanzaro	Sanger
681_21_SCV2		m	Calabria	Catanzaro	Sanger
682_21_SCV2		f	Calabria	Catanzaro	Sanger
683_21_SCV2		f	Calabria	Catanzaro	Sanger
684_21_SCV2		f	Calabria	Catanzaro	Sanger
685_21_SCV2		f	Calabria	Catanzaro	Sanger
686_21_SCV2		f	Calabria	Catanzaro	Sanger
687_21_SCV2		m	Calabria	Catanzaro	Sanger
688_21_SCV2		m	Calabria	Catanzaro	Sanger
689_21_SCV2		f	Calabria	Catanzaro	Sanger
690_21_SCV2		m	Calabria	Catanzaro	Sanger
691_21_SCV2		m	Calabria	Catanzaro	Sanger
692_21_SCV2		f	Calabria	Catanzaro	Sanger
693_21_SCV2		f	Calabria	Catanzaro	Sanger
694_21_SCV2		m	Calabria	Catanzaro	Sanger
695_21_SCV2		m	Calabria	Catanzaro	Sanger
696_21_SCV2		f	Calabria	Catanzaro	Sanger
697_21_SCV2		f	Calabria	Catanzaro	Sanger
698_21_SCV2		m	Calabria	Catanzaro	Sanger
699_21_SCV2		f	Calabria	Catanzaro	Sanger
700_21_SCV2		f	Calabria	Catanzaro	Sanger
702_21_SCV2		f	Calabria	Catanzaro	Sanger
703_21_SCV2		f	Calabria	Catanzaro	Sanger
704_21_SCV2		m	Calabria	Catanzaro	Sanger
705_21_SCV2		f	Calabria	Catanzaro	Sanger
706_21_SCV2		m	Calabria	Catanzaro	Sanger
707_21_SCV2		m	Calabria	Catanzaro	Sanger
708_21_SCV2		m	Calabria	Catanzaro	Sanger
709_21_SCV2		m	Calabria	Catanzaro	Sanger
710_21_SCV2		f	Calabria	Catanzaro	Sanger
711_21_SCV2		m	Calabria	Catanzaro	Sanger
712_21_SCV2		m	Calabria	Catanzaro	Sanger
713_21_SCV2		f	Calabria	Catanzaro	Sanger
715_21_SCV2		m	Calabria	Catanzaro	Sanger
716_21_SCV2		f	Calabria	Catanzaro	Sanger
717_21_SCV2		m	Calabria	Catanzaro	Sanger
718_21_SCV2		f	Calabria	Catanzaro	Sanger
719_21_SCV2		m	Calabria	Catanzaro	Sanger
720_21_SCV2		m	Calabria	Catanzaro	Sanger
721_21_SCV2		m	Calabria	Catanzaro	Sanger
722_21_SCV2		m	Calabria	Catanzaro	Sanger
723_21_SCV2		f	Calabria	Catanzaro	Sanger
724_21_SCV2		f	Calabria	Catanzaro	Sanger
727_21_SCV2			Calabria	Catanzaro	Sanger
728_21_SCV2		m	Calabria	Catanzaro	Sanger
729_21_SCV2		m	Calabria	Catanzaro	Sanger
730_21_SCV2		m	Calabria	Catanzaro	Sanger
731_21_SCV2		m	Calabria	Catanzaro	Sanger
732_21_SCV2		m	Calabria	Catanzaro	Sanger
733_21_SCV2		f	Calabria	Catanzaro	Sanger
734_21_SCV2		m	Calabria	Catanzaro	Sanger
735_21_SCV2		m	Calabria	Catanzaro	Sanger
736_21_SCV2		m	Calabria	Catanzaro	Sanger
737_21_SCV2		f	Calabria	Catanzaro	Sanger
738_21_SCV2		f	Calabria	Catanzaro	Sanger
739_21_SCV2		f	Calabria	Catanzaro	Sanger
740_21_SCV2		f	Calabria	Catanzaro	Sanger
741_21_SCV2		m	Calabria	Catanzaro	Sanger
742_21_SCV2		f	Calabria	Catanzaro	Sanger
743_21_SCV2		f	Calabria	Catanzaro	Sanger
744_21_SCV2		m	Calabria	Catanzaro	WGS
745_21_SCV2		m	Calabria	Catanzaro	WGS
746_21_SCV2		f	Calabria	Catanzaro	WGS
750_21_SCV2		m	Calabria	Catanzaro	WGS
751_21_SCV2		m	Calabria	Catanzaro	WGS
753_21_SCV2		m	Calabria	Catanzaro	WGS
754_21_SCV2		f	Calabria	Catanzaro	WGS
747_21_SCV2		m	Calabria	Catanzaro	WGS
748_21_SCV2		f	Calabria	Catanzaro	WGS
749_21_SCV2		f	Calabria	Catanzaro	WGS
752_21_SCV2		m	Calabria	Catanzaro	WGS
755_21_SCV2		f	Calabria	Catanzaro	WGS
756_22_SCV2		f	Calabria	Catanzaro	WGS
757_22_SCV2		m	Calabria	Catanzaro	WGS
758_22_SCV2		f	Calabria	Catanzaro	WGS
759_22_SCV2		f	Calabria	Catanzaro	WGS
760_22_SCV2		f	Calabria	Catanzaro	WGS
761_22_SCV2		m	Calabria	Catanzaro	WGS
762_22_SCV2		f	Calabria	Catanzaro	WGS
764_22_SCV2		f	Calabria	Catanzaro	WGS
765_22_SCV2		m	Calabria	Catanzaro	WGS
766_22_SCV2		f	Calabria	Catanzaro	WGS
763_22_SCV2		f	Calabria	Catanzaro	WGS
767_22_SCV2		f	Calabria	Catanzaro	WGS
768_22_SCV2		f	Calabria	Catanzaro	WGS
769_22_SCV2		m	Calabria	Catanzaro	WGS
770_22_SCV2		f	Calabria	Catanzaro	WGS
771_22_SCV2		m	Calabria	Catanzaro	WGS
772_22_SCV2		f	Calabria	Catanzaro	WGS
773_22_SCV2		m	Calabria	Catanzaro	WGS
774_22_SCV2		m	Calabria	Catanzaro	WGS
775_22_SCV2		f	Calabria	Catanzaro	WGS
776_22_SCV2	82	m	Calabria	Catanzaro	Sanger
777_22_SCV2	49	m	Calabria	Catanzaro	Sanger
778_22_SCV2	61	f	Calabria	Catanzaro	Sanger
779_22_SCV2	57	f	Calabria	Catanzaro	Sanger
780_22_SCV2	57	f	Calabria	Catanzaro	Sanger
781_22_SCV2	47	f	Calabria	Catanzaro	Sanger
782_22_SCV2	78		Calabria	Catanzaro	Sanger
783_22_SCV2	73	m	Calabria	Catanzaro	Sanger
784_22_SCV2	56	m	Calabria	Catanzaro	Sanger
785_22_SCV2	50	f	Calabria	Catanzaro	Sanger
786_22_SCV2	51	m	Calabria	Catanzaro	Sanger
787_22_SCV2	40	m	Calabria	Catanzaro	Sanger
788_22_SCV2	42	f	Calabria	Catanzaro	Sanger
789_22_SCV2	86	m	Calabria	Catanzaro	Sanger
790_22_SCV2	65	m	Calabria	Catanzaro	Sanger
791_22_SCV2	82	f	Calabria	Catanzaro	Sanger
792_22_SCV2	79	m	Calabria	Catanzaro	Sanger
793_22_SCV2	81	f	Calabria	Catanzaro	Sanger
794_22_SCV2	40	f	Calabria	Catanzaro	Sanger
795_22_SCV2	51	m	Calabria	Catanzaro	Sanger
796_22_SCV2	66	m	Calabria	Catanzaro	Sanger
797_22_SCV2	53	f	Calabria	Catanzaro	Sanger
798_22_SCV2	87	m	Calabria	Catanzaro	Sanger
799_22_SCV2	97	m	Calabria	Catanzaro	Sanger
800_22_SCV2	56	m	Calabria	Catanzaro	Sanger
801_22_SCV2	60	m	Calabria	Catanzaro	Sanger
802_22_SCV2	65	m	Calabria	Catanzaro	Sanger
803_22_SCV2	74	f	Calabria	Catanzaro	Sanger
804_22_SCV2	47	f	Calabria	Catanzaro	Sanger
805_22_SCV2	72	f	Calabria	Catanzaro	Sanger
806_22_SCV2	51	m	Calabria	Catanzaro	Sanger
807_22_SCV2	51	m	Calabria	Catanzaro	Sanger
808_22_SCV2	35	m	Calabria	Catanzaro	Sanger
809_22_SCV2	59	f	Calabria	Catanzaro	Sanger
810_22_SCV2	52	f	Calabria	Catanzaro	Sanger
811_22_SCV2	62	m	Calabria	Catanzaro	Sanger
812_22_SCV2	38	f	Calabria	Catanzaro	Sanger
813_22_SCV2	38	m	Calabria	Catanzaro	Sanger
814_22_SCV2	69	m	Calabria	Catanzaro	Sanger
0312wwyf	4		Calabria	Catanzaro	WGS
0312x24f	57		Calabria	Catanzaro	WGS
0312y8pk	1		Calabria	Vibo Valentia	WGS
0312ycch	85		Calabria	Catanzaro	WGS
02X96Y2X_3			Calabria	Catanzaro	WGS
02X97514_2			Calabria	Catanzaro	WGS
02X979HW_4			Calabria	Catanzaro	WGS
02X97MH5_1			Calabria	Catanzaro	WGS
02X981R9_5			Calabria	Catanzaro	WGS
0312WT2X_12			Calabria	Vibo Valentia	WGS
0312WW44_6			Calabria	Catanzaro	WGS
0312WX0P_4			Calabria	Catanzaro	WGS
0312wxnw_3	33	f	Calabria	Crotone	WGS
0312WXXD_2			Calabria	Catanzaro	WGS
0312WY6E_5			Calabria	Catanzaro	WGS
0312WYLM_6			Calabria	Catanzaro	WGS
0312X100_18			Calabria	Vibo Valentia	WGS
0312X3FG_15			Calabria	Vibo Valentia	WGS
0312X3YW_11			Calabria	Vibo Valentia	WGS
0312x52c_4	14	f	Calabria	Crotone	WGS
0312X5C7_1			Calabria	Catanzaro	WGS
0312x64l_11	35		Calabria	Vibo Valentia	WGS
0312X91D_13			Calabria	Vibo Valentia	WGS
0312x9tp_5	85	m	Calabria	Crotone	WGS
0312xe2l_6	0	m	Calabria	Crotone	WGS
0312xhew_5	98		Calabria	Vibo Valentia	WGS
0312xhw2_2	14	m	Calabria	Crotone	WGS
0312XKMH_9			Calabria	Catanzaro	WGS
0312xlx7_8	70	f	Calabria	Crotone	WGS
0312XM2W_17			Calabria	Vibo Valentia	WGS
0312xtzm_3	22		Calabria	Catanzaro	WGS
0312XWLN_8			Calabria	Catanzaro	WGS
0312XXD2_7			Calabria	Catanzaro	WGS
0312xyp3_4	68		Calabria	Catanzaro	WGS
0312xyym_7	78	f	Calabria	Crotone	WGS
0312xz11_1	18		Calabria	Catanzaro	WGS
0312Y03D-1	59	m	Calabria	Catanzaro	WGS
0312Y1XR_16			Calabria	Vibo Valentia	WGS
0312y4eh_12	73		Calabria	Catanzaro	WGS
0312y8z7_1	89	f	Calabria	Crotone	WGS
0312y90d_14	86		Calabria	Vibo Valentia	WGS
0312y9l8_7	5		Calabria	Vibo Valentia	WGS
0312YCH3_14			Calabria	Vibo Valentia	WGS
0312ycl9_13	1		Calabria	Vibo Valentia	WGS
0312YCZ9_19			Calabria	Vibo Valentia	WGS
0312YD2N_10			Calabria	Vibo Valentia	WGS
0312YDFY_4	75	f	Calabria	Catanzaro	WGS
0312YDNK_2	36	f	Calabria	Catanzaro	WGS
0312yew2_6	86		Calabria	Vibo Valentia	WGS
0312YG41_3			Calabria	Catanzaro	WGS
0312ygey_2	63		Calabria	Catanzaro	WGS
0312YHKD_3	4	f	Calabria	Catanzaro	WGS
0316F6L0_8	69	f	Calabria	Catanzaro	WGS
0316F7N7_6	62	f	Calabria	Catanzaro	WGS
0316F7Z1_2	1	f	Calabria	Catanzaro	WGS
0316FDHZ_11	31	f	Calabria	Catanzaro	WGS
0316FFMC_4	0	m	Calabria	Catanzaro	WGS
0316FRT3_16	62	m	Calabria	Catanzaro	WGS
0316FZ9W_9	10	m	Calabria	Reggio Calabria	WGS
0316G5DD_12	84	m	Calabria	Catanzaro	WGS
0316G5FL_5	73	m	Calabria	Catanzaro	WGS
0316GCL7_9	59	f	Calabria	Catanzaro	WGS
0316GCRN_1	0	m	Calabria	Catanzaro	WGS
0316GFRT_15	49	m	Calabria	Catanzaro	WGS
0316GY0Y_7	63	f	Calabria	Catanzaro	WGS
0316GYFC_7	76	f	Calabria	Catanzaro	WGS
0316GZD5_3	70	f	Calabria	Catanzaro	WGS
MD0305N1_8	76		Calabria	Catanzaro	WGS
MD0305N2_15	64		Calabria	Catanzaro	WGS
MD0305N3_9	29		Calabria	Catanzaro	WGS
MD0305N4_10	41		Calabria	Catanzaro	WGS
MD0404N1_9			Calabria	Catanzaro	WGS
MD0404N2_10			Calabria	Catanzaro	WGS
MD0404N3_11			Calabria	Catanzaro	WGS
MD0404N4_12			Calabria	Catanzaro	WGS
MD0404N5_13			Calabria	Catanzaro	WGS
MD0404N6_14			Calabria	Catanzaro	WGS
MD0404N7_15			Calabria	Catanzaro	WGS
MD0404N8_16			Calabria	Catanzaro	WGS
MD0507N1_10	61	f	Calabria	Catanzaro	WGS
MD0507N2_13	61	m	Calabria	Catanzaro	WGS
MD0507N3_6	85	m	Calabria	Catanzaro	WGS
MD0507N4_14	32	f	Calabria	Catanzaro	WGS
MD2803N2_8			Calabria	Catanzaro	WGS
MD2803N3_9			Calabria	Catanzaro	WGS
0316g7m7_B20			Calabria	Catanzaro	WGS
3688656_B14			Calabria	Catanzaro	WGS
0316h104_B19			Calabria	Catanzaro	WGS
0316gm1r_B24			Calabria	Crotone	WGS
3689097_B22			Calabria	Catanzaro	WGS
3689375_B23			Calabria	Catanzaro	WGS
0316gnct_B17			Calabria	Catanzaro	WGS
0316gwr5_B21			Calabria	Crotone	WGS
0316h1wn_B15			Calabria	Catanzaro	WGS
3689328_B18			Calabria	Catanzaro	WGS
0316fl52_B16			Calabria	Catanzaro	WGS
0316gc74_B13			Calabria	Crotone	WGS
0316h12c_B12			Calabria	Catanzaro	WGS
3688978_B11			Calabria	Catanzaro	WGS
3689736_B7			Calabria	Catanzaro	WGS
0316g797_B8			Calabria	Catanzaro	WGS
0316fxp0_B10			Calabria	Catanzaro	WGS
0316fy21_B9			Calabria	Catanzaro	WGS
0316h16t_B6			Calabria	Catanzaro	WGS
0316h0l0_B5			Calabria	Catanzaro	WGS
0316gch1_B3			Calabria	Catanzaro	WGS
0316h0wm_B4			Calabria	Crotone	WGS
0316fy34_B2			Calabria	Catanzaro	WGS
0316gtxf_B1			Calabria	Catanzaro	WGS
0316GD5Z_2	39	f	Calabria	Catanzaro	WGS
0316FZ5D_3	41	f	Calabria	Vibo Valentia	WGS
0316F6RE_4	64	m	Calabria	Vibo Valentia	WGS
0316G7DF_5	57	f	Calabria	Vibo Valentia	WGS
0316FFTT_6	64	m	Calabria	Vibo Valentia	WGS
0316FC71_7	59	m	Calabria	Catanzaro	WGS
0316G6DE_8	49	f	Calabria	Catanzaro	WGS
0316G63H_9	91	m	Calabria	Catanzaro	WGS
02LWELMR_10	46	m	Calabria	Catanzaro	WGS
02LWE408_11	28	f	Calabria	Catanzaro	WGS
02LWEKHD_12	64	f	Calabria	Catanzaro	WGS
02LWED79_13	93	m	Calabria	Catanzaro	WGS
02lwehhc_14	65	m	Calabria	Catanzaro	WGS
02lwe8w0_15	88	f	Calabria	Catanzaro	WGS
02lwf879_16	39	f	Calabria	Catanzaro	WGS
02lwelf6_17	55	f	Calabria	Catanzaro	WGS
02lwf12g_18	86	f	Calabria	Reggio Calabria	WGS
02lwecew_19	83	f	Calabria	Reggio Calabria	WGS
02lwew13_20	56	f	Calabria	Reggio Calabria	WGS
02lwew7r_21	91	f	Calabria	Reggio Calabria	WGS
02lwe3hy_22	19	f	Calabria	Reggio Calabria	WGS
02lwf4tw_23	79	m	Calabria	Reggio Calabria	WGS
02lwef8g_24	96	f	Calabria	Reggio Calabria	WGS
02lwf8pr_25	94	f	Calabria	Reggio Calabria	WGS
02lwehct_26	80	m	Calabria	Reggio Calabria	WGS
02lwekdz_27	73	f	Calabria	Reggio Calabria	WGS
02lwezl0-28	26	m	Calabria	Reggio Calabria	WGS
02lwf83x_29	9	f	Calabria	Reggio Calabria	WGS
02lwfc3z_30	42	f	Calabria	Reggio Calabria	WGS
02lwekzl_31	80	f	Calabria	Reggio Calabria	WGS
02lwetc2_32	74	f	Calabria	Reggio Calabria	WGS
