# Supplementary material for: The Spread of SARS-CoV-2 Omicron Variant in CALABRIA: A Spatio-Temporal Report of Viral Genome Evolution
Source: Viruses. 2023 Jan 31;15(2):408. doi: 10.3390/v15020408 (PMC9963258; doi:10.3390/v15020408)
Supplement: Supplementary file 1 [file viruses-15-00408-s001.zip › Table S2.xlsx]

## Sheet: Supplementary_file_S2
Gene	Primer name	Forward Primer	Reverse primer	NC_045512.2 coordinates
S	SC2M1-55	AGGGGTACTGCTGTTATGTCTTTAAA	AAGTAGGGACTGGGTCTTCGAC	21421-21916
S	SC2M1-56	TGGGACCAATGGTACTAAGAGGT	ACCAGCTGTCCAACCTGAAGAA	21775-22345
S	SC2M1-57	GTGATCTCCCTCAGGGTTTTTCG	ACTTAAAAGTGGAAAATGATGCGGAA	22203-22697
S	SC2M1-58	ACTTGTGCCCTTTTGGTGAAGT	TGCTGGTGCATGTAGAAGTTCA	22563-23128
S	SC2M1-59	CCGGTAGCACACCTTGTAATGG	CCCCTATTAAACAGCCTGCACG	22986-23519
S	SC2M1-60	ACCAGGTTGCTGTTCTTTATCAGG	CAGCTATTCCAGTTAAAGCACGGT	23379-23876
S	SC2M1-61	AATTCTACCAGTGTCTATGACCAAGAC	GCACCAAAGGTCCAACCAGAAG	23737-24231
S	SC2M1-62b	TGCAGATGCTGGCTTCATCA	CACACTCTGACATTTTAGTAGCAGC	26046-24659
M	SC2M1-68	TCCTGATCTTCTGGTCTAAACGAACT	ATGTCACAGCGTCCTAGATGGT	26454-27004
N	SC2M1- 73	TGGCTACTACCGAAGAGCTACC	GCTTCTTAGAAGCCTCAGCAGC	28525-29045
