# Supplementary material for: The Spread of SARS-CoV-2 Omicron Variant in CALABRIA: A Spatio-Temporal Report of Viral Genome Evolution
Source: Viruses. 2023 Jan 31;15(2):408. doi: 10.3390/v15020408 (PMC9963258; doi:10.3390/v15020408)
Supplement: Supplementary file 1 [file viruses-15-00408-s001.zip › Table S3.xlsx]

## Sheet: Sheet1
strain	virus	gisaid_epi_isl	date	region	country	division	length	host	Nextstrain_clade	pangolin_lineage	GISAID_clade	url
hCoV-19/Italy/LOM_ASSTMonza_6000044875_20220301071800/2022	betacoronavirus	EPI_ISL_10865040	2022-03-01	Europe	Italy	Lombardy	29605	Human	?	BA.2	GRA	https://www.gisaid.org/
hCoV-19/Italy/UMB-IZSGC-28397.1.61/2022	betacoronavirus	EPI_ISL_11010653	2022-03-02	Europe	Italy	Umbria	29848	Human	?	BA.2.9	GRA	https://www.gisaid.org/
hCoV-19/Italy/EMR_AUSLRomagna_C025-22-11/2022	betacoronavirus	EPI_ISL_10955892	2022-03-07	Europe	Italy	Emilia-Romagna	29783	Human	?	BA.1.1	GRA	https://www.gisaid.org/
hCoV-19/Italy/LAZ-IFO-03080354/2022	betacoronavirus	EPI_ISL_11004192	2022-03-08	Europe	Italy	Lazio	29808	Human	?	BA.1.1	GRA	https://www.gisaid.org/
hCoV-19/Italy/VEN-IZSVe-22RS8081-8_VI/2022	betacoronavirus	EPI_ISL_11048992	2022-03-05	Europe	Italy	Veneto	29845	Human	?	BA.2	GRA	https://www.gisaid.org/
hCoV-19/Italy/CAM_IZSM_RD20701948590_IZSM_COLLI_TIGEM/2022	betacoronavirus	EPI_ISL_11020493	2022-03-07	Europe	Italy	Campania	29752	Human	?	B.1.1.529	GRA	https://www.gisaid.org/
hCoV-19/Italy/LOM_36919348BON/2022	betacoronavirus	EPI_ISL_10909428	2022-03-07	Europe	Italy	Lombardy	29799	Human	?	B.1.1.529	GRA	https://www.gisaid.org/
hCoV-19/Italy/EMR_AUSLRomagna_C024-22-02/2022	betacoronavirus	EPI_ISL_10946028	2022-03-07	Europe	Italy	Emilia-Romagna	29608	Human	?	BA.2.3.15	GRA	https://www.gisaid.org/
hCoV-19/Italy/SIC-CQRC-3422021003-2022/2022	betacoronavirus	EPI_ISL_11055628	2022-03-05	Europe	Italy	Sicily	29792	Human	?	BA.1.1	GRA	https://www.gisaid.org/
hCoV-19/Italy/SIC-CQRC-3422020547-2022/2022	betacoronavirus	EPI_ISL_11055670	2022-03-05	Europe	Italy	Sicily	29758	Human	?	BA.2.3.15	GRA	https://www.gisaid.org/
hCoV-19/Italy/VEN-IZSVe-22RS8081-2_VI/2022	betacoronavirus	EPI_ISL_11048994	2022-03-05	Europe	Italy	Veneto	29798	Human	?	BA.2	GRA	https://www.gisaid.org/
hCoV-19/Italy/CAM_IZSM_RD20701948563_IZSM_COLLI_TIGEM/2022	betacoronavirus	EPI_ISL_11020495	2022-03-07	Europe	Italy	Campania	29752	Human	?	B.1.1.529	GRA	https://www.gisaid.org/
hCoV-19/Italy/CAM-90390312741/2022	betacoronavirus	EPI_ISL_10931576	2022-03-05	Europe	Italy	Campania	29783	Human	?	BA.1.1	GRA	https://www.gisaid.org/
hCoV-19/Italy/SIC-CQRC-3422020982-2022/2022	betacoronavirus	EPI_ISL_11055629	2022-03-05	Europe	Italy	Sicily	29792	Human	?	BA.1	GRA	https://www.gisaid.org/
hCoV-19/Italy/LAZ-IFO-03080320/2022	betacoronavirus	EPI_ISL_11004160	2022-03-08	Europe	Italy	Lazio	29775	Human	?	BA.2	GRA	https://www.gisaid.org/
hCoV-19/Italy/APU-IZSPB-PT6457/2022	betacoronavirus	EPI_ISL_11016060	2022-03-07	Europe	Italy	Puglia	29821	Human	?	BA.1.1	GRA	https://www.gisaid.org/
hCoV-19/Italy/EMR_AUSLRomagna_C025-22-07/2022	betacoronavirus	EPI_ISL_10955896	2022-03-07	Europe	Italy	Emilia-Romagna	29608	Human	?	BA.2	GRA	https://www.gisaid.org/
hCoV-19/Italy/LOM_Policlinico_Milano_25767866/2022	betacoronavirus	EPI_ISL_10967665	2022-03-05	Europe	Italy	Lombardy	29842	Human	?	BA.2	GRA	https://www.gisaid.org/
hCoV-19/Italy/LOM_Policlinico_Milano_18067645/2022	betacoronavirus	EPI_ISL_10967661	2022-03-07	Europe	Italy	Lombardy	29842	Human	?	BA.2	GRA	https://www.gisaid.org/
hCoV-19/Italy/CAM-20220213017/2022	betacoronavirus	EPI_ISL_10681115	2022-03-01	Europe	Italy	Campania	29730	Human	?	BA.1.1	GRA	https://www.gisaid.org/
hCoV-19/Italy/PIE_IRCC_15881140/2022	betacoronavirus	EPI_ISL_11030397	2022-03-07	Europe	Italy	Piedmont	29841	Human	?	BA.2	GRA	https://www.gisaid.org/
hCoV-19/Italy/EMR_AUSLRomagna_C023-22-18/2022	betacoronavirus	EPI_ISL_10736930	2022-03-01	Europe	Italy	Emilia-Romagna	29783	Human	?	BA.1	GRA	https://www.gisaid.org/
hCoV-19/Italy/VEN-IZSVe-22RS8081-7_VI/2022	betacoronavirus	EPI_ISL_11048989	2022-03-05	Europe	Italy	Veneto	29846	Human	?	BA.1.15.1	GRA	https://www.gisaid.org/
hCoV-19/Italy/SIC-CQRC-1822020936/2022	betacoronavirus	EPI_ISL_11055671	2022-03-05	Europe	Italy	Sicily	29781	Human	?	BA.1.15	GRA	https://www.gisaid.org/
hCoV-19/Italy/CAM-TIGEM-IZSM-COLLI-27727/2022	betacoronavirus	EPI_ISL_11055541	2022-03-06	Europe	Italy	Campania	29882	Human	?	BA.1.1	GRA	https://www.gisaid.org/
hCoV-19/Italy/CAM-TIGEM-IZSM-COLLI-27690/2022	betacoronavirus	EPI_ISL_11055510	2022-03-06	Europe	Italy	Campania	29882	Human	?	BA.1.1	GRA	https://www.gisaid.org/
hCoV-19/Italy/VEN-IZSVe-22RS8090-8_BL/2022	betacoronavirus	EPI_ISL_11049067	2022-03-07	Europe	Italy	Veneto	29845	Human	?	BA.2	GRA	https://www.gisaid.org/
hCoV-19/Italy/VEN-IZSVe-22RS8084-2_TV/2022	betacoronavirus	EPI_ISL_11049048	2022-03-06	Europe	Italy	Veneto	29837	Human	?	BA.2	GRA	https://www.gisaid.org/
hCoV-19/Italy/SIC-CQRC-3422020980-2022/2022	betacoronavirus	EPI_ISL_11055624	2022-03-05	Europe	Italy	Sicily	29770	Human	?	BA.2	GRA	https://www.gisaid.org/
hCoV-19/Italy/APU-IZSPB-PT6494/2022	betacoronavirus	EPI_ISL_11016030	2022-03-07	Europe	Italy	Puglia	29805	Human	?	BA.2	GRA	https://www.gisaid.org/
hCoV-19/Italy/UMB-IZSGC-28397.1.38/2022	betacoronavirus	EPI_ISL_11010630	2022-03-07	Europe	Italy	Umbria	29820	Human	?	BA.2	GRA	https://www.gisaid.org/
hCoV-19/Italy/CAM-90500880074_IZSM_COLLI_TIGEM/2022	betacoronavirus	EPI_ISL_11037623	2022-03-07	Europe	Italy	Campania	29703	Human	?	BA.1.1	GRA	https://www.gisaid.org/
hCoV-19/Italy/LOM_ASSTMonza_6000048421_20220307070900/2022	betacoronavirus	EPI_ISL_11030527	2022-03-07	Europe	Italy	Lombardy	29518	Human	?	BA.2	GRA	https://www.gisaid.org/
hCoV-19/Italy/TAA-PAB_SABES_1900892511/2022	betacoronavirus	EPI_ISL_11030673	2022-03-07	Europe	Italy	Trentino-Alto Adige	29608	Human	?	BA.2	GRA	https://www.gisaid.org/
hCoV-19/Italy/LOM_ASSTMonza_6000048598_20220307070900/2022	betacoronavirus	EPI_ISL_11030519	2022-03-07	Europe	Italy	Lombardy	29614	Human	?	BA.2	GRA	https://www.gisaid.org/
hCoV-19/Italy/LOM_36918930BIA/2022	betacoronavirus	EPI_ISL_10909439	2022-03-07	Europe	Italy	Lombardy	29799	Human	?	B.1.1.529	GRA	https://www.gisaid.org/
hCoV-19/Italy/LOM_697229LIM/2022	betacoronavirus	EPI_ISL_10909424	2022-03-07	Europe	Italy	Lombardy	29798	Human	?	BA.1.1.11	GRA	https://www.gisaid.org/
hCoV-19/Italy/ABR-IZSGC-26959/2022	betacoronavirus	EPI_ISL_11008386	2022-03-04	Europe	Italy	Abruzzo	29831	Human	?	BA.1.1	GRA	https://www.gisaid.org/
hCoV-19/Italy/UMB-IZSGC-28397.1.81/2022	betacoronavirus	EPI_ISL_11010673	2022-03-07	Europe	Italy	Umbria	29840	Human	?	BA.2	GRA	https://www.gisaid.org/
hCoV-19/Italy/UMB-IZSGC-28397.1.8/2022	betacoronavirus	EPI_ISL_11010600	2022-03-04	Europe	Italy	Umbria	29813	Human	?	BA.2	GRA	https://www.gisaid.org/
hCoV-19/Italy/UMB-IZSGC-28397.1.37/2022	betacoronavirus	EPI_ISL_11010629	2022-03-07	Europe	Italy	Umbria	29852	Human	?	BA.1.1	GRA	https://www.gisaid.org/
hCoV-19/Italy/UMB-IZSGC-28397.1.23/2022	betacoronavirus	EPI_ISL_11010615	2022-03-04	Europe	Italy	Umbria	29852	Human	?	BA.1.17.2	GRA	https://www.gisaid.org/
hCoV-19/Italy/APU-IZSPB-PT6490/2022	betacoronavirus	EPI_ISL_11016034	2022-03-07	Europe	Italy	Puglia	29798	Human	?	BA.1.1.14	GRA	https://www.gisaid.org/
hCoV-19/Italy/LAZ-IFO-03080362/2022	betacoronavirus	EPI_ISL_11004200	2022-03-08	Europe	Italy	Lazio	29776	Human	?	BA.2.10	GRA	https://www.gisaid.org/
hCoV-19/Italy/LAZ-IFO-03080348/2022	betacoronavirus	EPI_ISL_11004186	2022-03-08	Europe	Italy	Lazio	29760	Human	?	BA.2.10	GRA	https://www.gisaid.org/
hCoV-19/Italy/LAZ-IFO-03083243/2022	betacoronavirus	EPI_ISL_11004221	2022-03-08	Europe	Italy	Lazio	29793	Human	?	BA.1.15.1	GRA	https://www.gisaid.org/
hCoV-19/Italy/LAZ-IFO-03083262/2022	betacoronavirus	EPI_ISL_11004222	2022-03-08	Europe	Italy	Lazio	29763	Human	?	BA.2	GRA	https://www.gisaid.org/
hCoV-19/Italy/LAZ-IFO-03083266/2022	betacoronavirus	EPI_ISL_11004225	2022-03-08	Europe	Italy	Lazio	29789	Human	?	BA.1.1	GRA	https://www.gisaid.org/
hCoV-19/Italy/EMR_AUSLRomagna_C025-22-08/2022	betacoronavirus	EPI_ISL_10955895	2022-03-07	Europe	Italy	Emilia-Romagna	29608	Human	?	BA.2	GRA	https://www.gisaid.org/
hCoV-19/Italy/EMR_AUSLRomagna_C025-22-27/2022	betacoronavirus	EPI_ISL_10955877	2022-03-07	Europe	Italy	Emilia-Romagna	29783	Human	?	BA.1.1	GRA	https://www.gisaid.org/
hCoV-19/Italy/EMR_AUSLRomagna_C024-22-30/2022	betacoronavirus	EPI_ISL_10945987	2022-03-07	Europe	Italy	Emilia-Romagna	29602	Human	?	BA.2.9	GRA	https://www.gisaid.org/
hCoV-19/Italy/CAM-90390312927/2022	betacoronavirus	EPI_ISL_10931569	2022-03-06	Europe	Italy	Campania	29783	Human	?	BA.1.1	GRA	https://www.gisaid.org/
hCoV-19/Italy/PIE_IRCC_15880774/2022	betacoronavirus	EPI_ISL_10880588	2022-03-01	Europe	Italy	Piedmont	29803	Human	?	BA.2	GRA	https://www.gisaid.org/
hCoV-19/Italy/PIE_IRCC_15881227/2022	betacoronavirus	EPI_ISL_11030322	2022-03-07	Europe	Italy	Piedmont	29850	Human	?	BA.2	GRA	https://www.gisaid.org/
hCoV-19/Italy/EMR_AUSLRomagna_C023-22-33/2022	betacoronavirus	EPI_ISL_10736870	2022-03-01	Europe	Italy	Emilia-Romagna	29783	Human	?	BA.1.15	GRA	https://www.gisaid.org/
hCoV-19/Italy/VEN-IZSVe-22RS8089-9_PD/2022	betacoronavirus	EPI_ISL_11048931	2022-03-06	Europe	Italy	Veneto	29764	Human	?	BA.1.1	GRA	https://www.gisaid.org/
hCoV-19/Italy/UMB-IZSGC-28397.1.69/2022	betacoronavirus	EPI_ISL_11010661	2022-03-07	Europe	Italy	Umbria	29823	Human	?	BA.2.9	GRA	https://www.gisaid.org/
hCoV-19/Italy/VEN-IZSVe-22RS8090-13_BL/2022	betacoronavirus	EPI_ISL_11049061	2022-03-07	Europe	Italy	Veneto	29842	Human	?	BA.2	GRA	https://www.gisaid.org/
hCoV-19/Italy/VEN-IZSVe-22RS8085-1_VI/2022	betacoronavirus	EPI_ISL_11048961	2022-03-07	Europe	Italy	Veneto	29842	Human	?	BA.1.1.11	GRA	https://www.gisaid.org/
hCoV-19/Italy/PIE_IRCC_15881137/2022	betacoronavirus	EPI_ISL_11030399	2022-03-07	Europe	Italy	Piedmont	29838	Human	?	BA.1	GRA	https://www.gisaid.org/
hCoV-19/Italy/LAZ-IFO-03080333/2022	betacoronavirus	EPI_ISL_11004172	2022-03-08	Europe	Italy	Lazio	29804	Human	?	BA.2	GRA	https://www.gisaid.org/
hCoV-19/Italy/ABR-IZSGC-26965/2022	betacoronavirus	EPI_ISL_11008392	2022-03-04	Europe	Italy	Abruzzo	29835	Human	?	BA.1.1	GRA	https://www.gisaid.org/
hCoV-19/Italy/SIC-CQRC-3422020622-2022/2022	betacoronavirus	EPI_ISL_11055662	2022-03-05	Europe	Italy	Sicily	29752	Human	?	BA.2	GRA	https://www.gisaid.org/
hCoV-19/Italy/PIE_IRCC_15881147/2022	betacoronavirus	EPI_ISL_11030390	2022-03-07	Europe	Italy	Piedmont	29841	Human	?	BA.2	O	https://www.gisaid.org/
hCoV-19/Italy/PIE_IRCC_15881207/2022	betacoronavirus	EPI_ISL_11030339	2022-03-07	Europe	Italy	Piedmont	29791	Human	?	BA.1.18	GRA	https://www.gisaid.org/
hCoV-19/Italy/CAM_IZSM_RD00386502_IZSM_COLLI_TIGEM/2022	betacoronavirus	EPI_ISL_11020512	2022-03-07	Europe	Italy	Campania	29751	Human	?	B.1.1.529	GRA	https://www.gisaid.org/
hCoV-19/Italy/EMR_AUSLRomagna_C024-22-12/2022	betacoronavirus	EPI_ISL_10946016	2022-03-07	Europe	Italy	Emilia-Romagna	29608	Human	?	BA.2	GRA	https://www.gisaid.org/
hCoV-19/Italy/ABR-IZSGC-27859/2022	betacoronavirus	EPI_ISL_11008416	2022-03-07	Europe	Italy	Abruzzo	29816	Human	?	BA.1.1	GRA	https://www.gisaid.org/
hCoV-19/Italy/UMB-IZSGC-28397.1.24/2022	betacoronavirus	EPI_ISL_11010616	2022-03-04	Europe	Italy	Umbria	29841	Human	?	BA.1.1.1	GRA	https://www.gisaid.org/
hCoV-19/Italy/CAM_IZSM_RD00384987_IZSM_COLLI_TIGEM/2022	betacoronavirus	EPI_ISL_11020516	2022-03-07	Europe	Italy	Campania	29752	Human	?	BA.1	GRA	https://www.gisaid.org/
hCoV-19/Italy/UMB-IZSGC-28397-1-93/2022	betacoronavirus	EPI_ISL_11022816	2022-03-07	Europe	Italy	Umbria	29871	Human	?	BA.1	GRA	https://www.gisaid.org/
hCoV-19/Italy/LOM_ASSTMonza_6000048622_20220307070900/2022	betacoronavirus	EPI_ISL_11030516	2022-03-07	Europe	Italy	Lombardy	29643	Human	?	BA.2	GRA	https://www.gisaid.org/
hCoV-19/Italy/PIE_IRCC_15881115/2022	betacoronavirus	EPI_ISL_11030412	2022-03-07	Europe	Italy	Piedmont	29773	Human	?	BA.1.1	GRA	https://www.gisaid.org/
hCoV-19/Italy/LAZ-IFO-03083249/2022	betacoronavirus	EPI_ISL_11004216	2022-03-08	Europe	Italy	Lazio	29768	Human	?	BA.1.15.1	GRA	https://www.gisaid.org/
hCoV-19/Italy/VEN-IZSVe-22RS8088-11_PD/2022	betacoronavirus	EPI_ISL_11049016	2022-03-07	Europe	Italy	Veneto	29867	Human	?	BA.1.1	GRA	https://www.gisaid.org/
hCoV-19/Italy/VEN-IZSVe-22RS8086-12_VR/2022	betacoronavirus	EPI_ISL_11048916	2022-03-05	Europe	Italy	Veneto	29765	Human	?	BA.1.17.2	GRA	https://www.gisaid.org/
hCoV-19/Italy/CAM-TIGEM-IZSM-COLLI-27696/2022	betacoronavirus	EPI_ISL_11055516	2022-03-06	Europe	Italy	Campania	29882	Human	?	BA.1.1	GRA	https://www.gisaid.org/
hCoV-19/Italy/PIE_IRCC_15881114/2022	betacoronavirus	EPI_ISL_11030413	2022-03-07	Europe	Italy	Piedmont	29773	Human	?	BA.1.1.14	GRA	https://www.gisaid.org/
hCoV-19/Italy/SIC-CQRC-3422021157-2022/2022	betacoronavirus	EPI_ISL_11055616	2022-03-05	Europe	Italy	Sicily	29697	Human	?	BA.2	GRA	https://www.gisaid.org/
hCoV-19/Italy/CAM-90390313200_IZSM_COLLI_TIGEM/2022	betacoronavirus	EPI_ISL_11037616	2022-03-07	Europe	Italy	Campania	29807	Human	?	BA.1.1	GRA	https://www.gisaid.org/
hCoV-19/Italy/SIC-CQRC-3422021035-2022/2022	betacoronavirus	EPI_ISL_11055617	2022-03-05	Europe	Italy	Sicily	29783	Human	?	BA.1	GRA	https://www.gisaid.org/
hCoV-19/Italy/CAM-TIGEM-IZSM-COLLI-27697/2022	betacoronavirus	EPI_ISL_11055517	2022-03-06	Europe	Italy	Campania	29882	Human	?	BA.1.1	GRA	https://www.gisaid.org/
hCoV-19/Italy/UMB-IZSGC-28397.1.48/2022	betacoronavirus	EPI_ISL_11010640	2022-03-07	Europe	Italy	Umbria	29833	Human	?	BA.1.1.1	GRA	https://www.gisaid.org/
hCoV-19/Italy/EMR_AUSLRomagna_C024-22-13/2022	betacoronavirus	EPI_ISL_10946017	2022-03-07	Europe	Italy	Emilia-Romagna	29608	Human	?	BA.2	GRA	https://www.gisaid.org/
hCoV-19/Italy/LAZ-IFO-03083247/2022	betacoronavirus	EPI_ISL_11004217	2022-03-08	Europe	Italy	Lazio	29774	Human	?	BA.1.17.2	GRA	https://www.gisaid.org/
hCoV-19/Italy/ABR-IZSGC-27863/2022	betacoronavirus	EPI_ISL_11008417	2022-03-07	Europe	Italy	Abruzzo	29828	Human	?	BA.1.1	GRA	https://www.gisaid.org/
hCoV-19/Italy/UMB-IZSGC-28397.1.25/2022	betacoronavirus	EPI_ISL_11010617	2022-03-07	Europe	Italy	Umbria	29813	Human	?	BA.2	GRA	https://www.gisaid.org/
hCoV-19/Italy/APU-IZSPB-PT6502/2022	betacoronavirus	EPI_ISL_11016017	2022-03-07	Europe	Italy	Puglia	29806	Human	?	BA.1	GRA	https://www.gisaid.org/
hCoV-19/Italy/LOM_ASSTMonza_6000048625_20220307070900/2022	betacoronavirus	EPI_ISL_11030517	2022-03-07	Europe	Italy	Lombardy	29614	Human	?	BA.2.9	GRA	https://www.gisaid.org/
hCoV-19/Italy/VEN-IZSVe-22RS8088-8_PD/2022	betacoronavirus	EPI_ISL_11049017	2022-03-06	Europe	Italy	Veneto	29799	Human	?	BA.2	GRA	https://www.gisaid.org/
hCoV-19/Italy/VEN-IZSVe-22RS8086-9_VR/2022	betacoronavirus	EPI_ISL_11048917	2022-03-06	Europe	Italy	Veneto	29867	Human	?	BA.1.1	GRA	https://www.gisaid.org/
hCoV-19/Italy/SIC-CQRC-3422021151-2022/2022	betacoronavirus	EPI_ISL_11055618	2022-03-05	Europe	Italy	Sicily	29792	Human	?	BA.1.1	GRA	https://www.gisaid.org/
hCoV-19/Italy/CAM-TIGEM-IZSM-COLLI-27698/2022	betacoronavirus	EPI_ISL_11055518	2022-03-06	Europe	Italy	Campania	29873	Human	?	BA.1.1	GRA	https://www.gisaid.org/
hCoV-19/Italy/LAZ-IFO-03083246/2022	betacoronavirus	EPI_ISL_11004218	2022-03-08	Europe	Italy	Lazio	29782	Human	?	BA.1.18	GRA	https://www.gisaid.org/
hCoV-19/Italy/ABR-IZSGC-27870/2022	betacoronavirus	EPI_ISL_11008418	2022-03-07	Europe	Italy	Abruzzo	29844	Human	?	BA.2	GRA	https://www.gisaid.org/
hCoV-19/Italy/UMB-IZSGC-28397.1.26/2022	betacoronavirus	EPI_ISL_11010618	2022-03-07	Europe	Italy	Umbria	29846	Human	?	BA.2	GRA	https://www.gisaid.org/
hCoV-19/Italy/APU-IZSPB-PT6508/2022	betacoronavirus	EPI_ISL_11016018	2022-03-07	Europe	Italy	Puglia	29784	Human	?	BA.2	GRA	https://www.gisaid.org/
hCoV-19/Italy/LOM_ASSTMonza_6000048602_20220307070900/2022	betacoronavirus	EPI_ISL_11030518	2022-03-07	Europe	Italy	Lombardy	29611	Human	?	BA.2	GRA	https://www.gisaid.org/
hCoV-19/Italy/CAM-90390313117_IZSM_COLLI_TIGEM/2022	betacoronavirus	EPI_ISL_11037618	2022-03-07	Europe	Italy	Campania	29729	Human	?	BA.2	GRA	https://www.gisaid.org/
hCoV-19/Italy/VEN-IZSVe-22RS8086-10_VR/2022	betacoronavirus	EPI_ISL_11048918	2022-03-06	Europe	Italy	Veneto	29818	Human	?	BA.2	GRA	https://www.gisaid.org/
hCoV-19/Italy/EMR_AUSLRomagna_C024-22-10/2022	betacoronavirus	EPI_ISL_10946018	2022-03-07	Europe	Italy	Emilia-Romagna	29608	Human	?	BA.2	GRA	https://www.gisaid.org/
hCoV-19/Italy/SIC-CQRC-3422020313-2022/2022	betacoronavirus	EPI_ISL_10855300	2022-03-02	Europe	Italy	Sicily	29761	Human	?	BA.1.1.1	GRA	https://www.gisaid.org/
hCoV-19/Italy/EMR_AUSLRomagna_C024-22-25/2022	betacoronavirus	EPI_ISL_10946000	2022-03-07	Europe	Italy	Emilia-Romagna	29783	Human	?	BA.1.1	GRA	https://www.gisaid.org/
hCoV-19/Italy/EMR_AUSLRomagna_C025-22-03/2022	betacoronavirus	EPI_ISL_10955900	2022-03-07	Europe	Italy	Emilia-Romagna	29783	Human	?	BA.1.1	GRA	https://www.gisaid.org/
hCoV-19/Italy/ABR-IZSGC-27768/2022	betacoronavirus	EPI_ISL_11008400	2022-03-07	Europe	Italy	Abruzzo	29833	Human	?	BA.1	GRA	https://www.gisaid.org/
hCoV-19/Italy/VEN-IZSVe-22RS8079-7_PD/2022	betacoronavirus	EPI_ISL_11049000	2022-03-01	Europe	Italy	Veneto	29776	Human	?	BA.1.1	GRA	https://www.gisaid.org/
hCoV-19/Italy/CAM-TIGEM-IZSM-COLLI-27677/2022	betacoronavirus	EPI_ISL_11055500	2022-03-06	Europe	Italy	Campania	29882	Human	?	BA.1.17.2	GRA	https://www.gisaid.org/
hCoV-19/Italy/CAM_IZSM_RD20702409834_IZSM_COLLI_TIGEM/2022	betacoronavirus	EPI_ISL_11020500	2022-03-07	Europe	Italy	Campania	29752	Human	?	B.1.1.529	GRA	https://www.gisaid.org/
hCoV-19/Italy/PIE_IRCC_15881136/2022	betacoronavirus	EPI_ISL_11030400	2022-03-07	Europe	Italy	Piedmont	29800	Human	?	BA.1	GRA	https://www.gisaid.org/
hCoV-19/Italy/EMR_AUSLRomagna_C024-22-22/2022	betacoronavirus	EPI_ISL_10946001	2022-03-07	Europe	Italy	Emilia-Romagna	29608	Human	?	BA.2	GRA	https://www.gisaid.org/
hCoV-19/Italy/EMR_AUSLRomagna_C025-22-01/2022	betacoronavirus	EPI_ISL_10955901	2022-03-07	Europe	Italy	Emilia-Romagna	29593	Human	?	BA.2	GRA	https://www.gisaid.org/
hCoV-19/Italy/CAM_IZSM_RD20701948629_IZSM_COLLI_TIGEM/2022	betacoronavirus	EPI_ISL_11020501	2022-03-07	Europe	Italy	Campania	29752	Human	?	BA.1	GRA	https://www.gisaid.org/
hCoV-19/Italy/UMB-IZSGC-28397.1.9/2022	betacoronavirus	EPI_ISL_11010601	2022-03-04	Europe	Italy	Umbria	29815	Human	?	BA.2	GRA	https://www.gisaid.org/
hCoV-19/Italy/ABR-IZSGC-27769/2022	betacoronavirus	EPI_ISL_11008401	2022-03-07	Europe	Italy	Abruzzo	29801	Human	?	BA.2.3	GRA	https://www.gisaid.org/
hCoV-19/Italy/LAZ-IFO-03080363/2022	betacoronavirus	EPI_ISL_11004201	2022-03-08	Europe	Italy	Lazio	29761	Human	?	BA.2	GRA	https://www.gisaid.org/
hCoV-19/Italy/VEN-IZSVe-22RS8079-5_PD/2022	betacoronavirus	EPI_ISL_11049001	2022-03-01	Europe	Italy	Veneto	29858	Human	?	BA.1.1	GRA	https://www.gisaid.org/
hCoV-19/Italy/CAM-TIGEM-IZSM-COLLI-27679/2022	betacoronavirus	EPI_ISL_11055501	2022-03-06	Europe	Italy	Campania	29877	Human	?	BA.2.3	GRA	https://www.gisaid.org/
hCoV-19/Italy/EMR_AUSLRomagna_C023-22-28/2022	betacoronavirus	EPI_ISL_10736902	2022-03-01	Europe	Italy	Emilia-Romagna	29783	Human	?	BA.1.1.14	GRA	https://www.gisaid.org/
hCoV-19/Italy/EMR_AUSLRomagna_C024-22-24/2022	betacoronavirus	EPI_ISL_10946002	2022-03-07	Europe	Italy	Emilia-Romagna	29608	Human	?	BA.2	GRA	https://www.gisaid.org/
hCoV-19/Italy/EMR_AUSLRomagna_C025-22-02/2022	betacoronavirus	EPI_ISL_10955902	2022-03-07	Europe	Italy	Emilia-Romagna	29608	Human	?	BA.2	GRA	https://www.gisaid.org/
hCoV-19/Italy/CAM_IZSM_RD20702409827_IZSM_COLLI_TIGEM/2022	betacoronavirus	EPI_ISL_11020502	2022-03-07	Europe	Italy	Campania	29752	Human	?	BA.1	GRA	https://www.gisaid.org/
hCoV-19/Italy/UMB-IZSGC-28397.1.10/2022	betacoronavirus	EPI_ISL_11010602	2022-03-04	Europe	Italy	Umbria	29854	Human	?	BA.1.1	GRA	https://www.gisaid.org/
hCoV-19/Italy/ABR-IZSGC-27770/2022	betacoronavirus	EPI_ISL_11008402	2022-03-07	Europe	Italy	Abruzzo	29818	Human	?	BA.2	GRA	https://www.gisaid.org/
hCoV-19/Italy/LAZ-IFO-03080364/2022	betacoronavirus	EPI_ISL_11004202	2022-03-08	Europe	Italy	Lazio	29791	Human	?	BA.1.1	GRA	https://www.gisaid.org/
hCoV-19/Italy/VEN-IZSVe-22RS8079-6_PD/2022	betacoronavirus	EPI_ISL_11049002	2022-03-01	Europe	Italy	Veneto	29849	Human	?	BA.1.1	GRA	https://www.gisaid.org/
hCoV-19/Italy/CAM-TIGEM-IZSM-COLLI-27680/2022	betacoronavirus	EPI_ISL_11055502	2022-03-06	Europe	Italy	Campania	29876	Human	?	BA.2.3	GRA	https://www.gisaid.org/
hCoV-19/Italy/CAM-90390312390/2022	betacoronavirus	EPI_ISL_10931603	2022-03-04	Europe	Italy	Campania	29772	Human	?	BA.1.1	GRA	https://www.gisaid.org/
hCoV-19/Italy/LAZ-IFO-03080365/2022	betacoronavirus	EPI_ISL_11004203	2022-03-08	Europe	Italy	Lazio	29818	Human	?	BA.1.21.1	GRA	https://www.gisaid.org/
hCoV-19/Italy/UMB-IZSGC-28397.1.11/2022	betacoronavirus	EPI_ISL_11010603	2022-03-04	Europe	Italy	Umbria	29826	Human	?	BA.1.1	GRA	https://www.gisaid.org/
hCoV-19/Italy/CAM_IZSM_RD20702409830_IZSM_COLLI_TIGEM/2022	betacoronavirus	EPI_ISL_11020503	2022-03-07	Europe	Italy	Campania	29752	Human	?	BA.1	GRA	https://www.gisaid.org/
hCoV-19/Italy/ABR-IZSGC-27771/2022	betacoronavirus	EPI_ISL_11008403	2022-03-07	Europe	Italy	Abruzzo	29835	Human	?	BA.1.1.1	GRA	https://www.gisaid.org/
hCoV-19/Italy/VEN-IZSVe-22RS8079-4_PD/2022	betacoronavirus	EPI_ISL_11049003	2022-03-01	Europe	Italy	Veneto	29851	Human	?	BA.1.1	GRA	https://www.gisaid.org/
hCoV-19/Italy/EMR_AUSLRomagna_C024-22-23/2022	betacoronavirus	EPI_ISL_10946004	2022-03-07	Europe	Italy	Emilia-Romagna	29783	Human	?	BA.1.1	GRA	https://www.gisaid.org/
hCoV-19/Italy/LAZ-IFO-03083260/2022	betacoronavirus	EPI_ISL_11004204	2022-03-08	Europe	Italy	Lazio	29794	Human	?	BA.1.1	GRA	https://www.gisaid.org/
hCoV-19/Italy/ABR-IZSGC-27772/2022	betacoronavirus	EPI_ISL_11008404	2022-03-07	Europe	Italy	Abruzzo	29812	Human	?	BA.2	GRA	https://www.gisaid.org/
hCoV-19/Italy/UMB-IZSGC-28397.1.12/2022	betacoronavirus	EPI_ISL_11010604	2022-03-04	Europe	Italy	Umbria	29849	Human	?	BA.2	GRA	https://www.gisaid.org/
hCoV-19/Italy/PIE_IRCC_15881130/2022	betacoronavirus	EPI_ISL_11030404	2022-03-07	Europe	Italy	Piedmont	29811	Human	?	BA.1	GRA	https://www.gisaid.org/
hCoV-19/Italy/VEN-IZSVe-22RS8079-3_PD/2022	betacoronavirus	EPI_ISL_11049004	2022-03-01	Europe	Italy	Veneto	29869	Human	?	BA.1.1	GRA	https://www.gisaid.org/
hCoV-19/Italy/CAM-TIGEM-IZSM-COLLI-27682/2022	betacoronavirus	EPI_ISL_11055504	2022-03-07	Europe	Italy	Campania	29882	Human	?	BA.1	GRA	https://www.gisaid.org/
hCoV-19/Italy/VEN-IZSVe-22RS8086-23_VR/2022	betacoronavirus	EPI_ISL_11048904	2022-03-02	Europe	Italy	Veneto	29799	Human	?	BA.2	GRA	https://www.gisaid.org/
hCoV-19/Italy/CAM_IZSM_RD20702409836_IZSM_COLLI_TIGEM/2022	betacoronavirus	EPI_ISL_11020504	2022-03-07	Europe	Italy	Campania	29752	Human	?	B.1.1.529	GRA	https://www.gisaid.org/
hCoV-19/Italy/CAM-TIGEM-IZSM-COLLI-27683/2022	betacoronavirus	EPI_ISL_11055505	2022-03-07	Europe	Italy	Campania	29877	Human	?	BA.2	GRA	https://www.gisaid.org/
hCoV-19/Italy/ABR-IZSGC-27773/2022	betacoronavirus	EPI_ISL_11008405	2022-03-07	Europe	Italy	Abruzzo	29835	Human	?	BA.1.1	GRA	https://www.gisaid.org/
hCoV-19/Italy/CAM_IZSM_RD20703529291_IZSM_COLLI_TIGEM/2022	betacoronavirus	EPI_ISL_11020505	2022-03-07	Europe	Italy	Campania	29754	Human	?	BA.1.1	GRA	https://www.gisaid.org/
hCoV-19/Italy/VEN-IZSVe-22RS8079-2_PD/2022	betacoronavirus	EPI_ISL_11049005	2022-03-01	Europe	Italy	Veneto	29845	Human	?	BA.2	GRA	https://www.gisaid.org/
hCoV-19/Italy/LAZ-IFO-03083259/2022	betacoronavirus	EPI_ISL_11004205	2022-03-08	Europe	Italy	Lazio	29768	Human	?	BA.2	GRA	https://www.gisaid.org/
hCoV-19/Italy/VEN-IZSVe-22RS8086-21_VR/2022	betacoronavirus	EPI_ISL_11048905	2022-03-02	Europe	Italy	Veneto	29851	Human	?	BA.1.1	GRA	https://www.gisaid.org/
hCoV-19/Italy/UMB-IZSGC-28397.1.13/2022	betacoronavirus	EPI_ISL_11010605	2022-03-04	Europe	Italy	Umbria	29846	Human	?	BA.2	GRA	https://www.gisaid.org/
hCoV-19/Italy/CAM-TIGEM-IZSM-COLLI-27685/2022	betacoronavirus	EPI_ISL_11055506	2022-03-07	Europe	Italy	Campania	29873	Human	?	BA.1.1	GRA	https://www.gisaid.org/
hCoV-19/Italy/SIC-CQRC-3422020172-2022/2022	betacoronavirus	EPI_ISL_10855306	2022-03-02	Europe	Italy	Sicily	29761	Human	?	BA.1.15	GRA	https://www.gisaid.org/
hCoV-19/Italy/EMR_AUSLRomagna_C024-22-19/2022	betacoronavirus	EPI_ISL_10946006	2022-03-07	Europe	Italy	Emilia-Romagna	29783	Human	?	BA.1.1	GRA	https://www.gisaid.org/
hCoV-19/Italy/LAZ-IFO-03083258/2022	betacoronavirus	EPI_ISL_11004206	2022-03-08	Europe	Italy	Lazio	29808	Human	?	BA.1.18	GRA	https://www.gisaid.org/
hCoV-19/Italy/ABR-IZSGC-27774/2022	betacoronavirus	EPI_ISL_11008406	2022-03-07	Europe	Italy	Abruzzo	29823	Human	?	BA.1.1	GRA	https://www.gisaid.org/
hCoV-19/Italy/UMB-IZSGC-28397.1.14/2022	betacoronavirus	EPI_ISL_11010606	2022-03-04	Europe	Italy	Umbria	29842	Human	?	BA.2	GRA	https://www.gisaid.org/
hCoV-19/Italy/CAM_IZSM_RD20703529267_IZSM_COLLI_TIGEM/2022	betacoronavirus	EPI_ISL_11020506	2022-03-07	Europe	Italy	Campania	29752	Human	?	BA.1.1	GRA	https://www.gisaid.org/
hCoV-19/Italy/VEN-IZSVe-22RS8086-22_VR/2022	betacoronavirus	EPI_ISL_11048906	2022-03-02	Europe	Italy	Veneto	29841	Human	?	BA.1.17.2	GRA	https://www.gisaid.org/
hCoV-19/Italy/VEN-IZSVe-22RS8079-1_PD/2022	betacoronavirus	EPI_ISL_11049006	2022-03-01	Europe	Italy	Veneto	29847	Human	?	BA.2	GRA	https://www.gisaid.org/
hCoV-19/Italy/CAM-TIGEM-IZSM-COLLI-27686/2022	betacoronavirus	EPI_ISL_11055507	2022-03-07	Europe	Italy	Campania	29877	Human	?	BA.2	GRA	https://www.gisaid.org/
hCoV-19/Italy/LAZ-IFO-03083257/2022	betacoronavirus	EPI_ISL_11004207	2022-03-08	Europe	Italy	Lazio	29787	Human	?	BA.1.1	GRA	https://www.gisaid.org/
hCoV-19/Italy/CAM-90390312908/2022	betacoronavirus	EPI_ISL_10931607	2022-03-05	Europe	Italy	Campania	29775	Human	?	BA.1.1	GRA	https://www.gisaid.org/
hCoV-19/Italy/UMB-IZSGC-28397.1.15/2022	betacoronavirus	EPI_ISL_11010607	2022-03-04	Europe	Italy	Umbria	29842	Human	?	BA.2	GRA	https://www.gisaid.org/
hCoV-19/Italy/VEN-IZSVe-22RS8086-20_VR/2022	betacoronavirus	EPI_ISL_11048907	2022-03-02	Europe	Italy	Veneto	29862	Human	?	BA.1.1	GRA	https://www.gisaid.org/
hCoV-19/Italy/VEN-IZSVe-22RS8088-19_PD/2022	betacoronavirus	EPI_ISL_11049007	2022-03-07	Europe	Italy	Veneto	29830	Human	?	BA.1.1	GRA	https://www.gisaid.org/
hCoV-19/Italy/ABR-IZSGC-27777/2022	betacoronavirus	EPI_ISL_11008407	2022-03-07	Europe	Italy	Abruzzo	29770	Human	?	BA.2.9	GRA	https://www.gisaid.org/
hCoV-19/Italy/CAM_IZSM_RD91099112216_IZSM_COLLI_TIGEM/2022	betacoronavirus	EPI_ISL_11020507	2022-03-07	Europe	Italy	Campania	29755	Human	?	B.1.1.529	GRA	https://www.gisaid.org/
hCoV-19/Italy/LAZ-IFO-03083256/2022	betacoronavirus	EPI_ISL_11004208	2022-03-08	Europe	Italy	Lazio	29813	Human	?	BA.1.1	GRA	https://www.gisaid.org/
hCoV-19/Italy/ABR-IZSGC-27778/2022	betacoronavirus	EPI_ISL_11008408	2022-03-07	Europe	Italy	Abruzzo	29838	Human	?	BA.1.1.1	GRA	https://www.gisaid.org/
hCoV-19/Italy/VEN-IZSVe-22RS8086-19_VR/2022	betacoronavirus	EPI_ISL_11048908	2022-03-03	Europe	Italy	Veneto	29840	Human	?	BA.2	GRA	https://www.gisaid.org/
hCoV-19/Italy/CAM_IZSM_RD91099112229_IZSM_COLLI_TIGEM/2022	betacoronavirus	EPI_ISL_11020508	2022-03-07	Europe	Italy	Campania	29755	Human	?	BA.2	GRA	https://www.gisaid.org/
hCoV-19/Italy/CAM-TIGEM-IZSM-COLLI-27687/2022	betacoronavirus	EPI_ISL_11055508	2022-03-06	Europe	Italy	Campania	29877	Human	?	BA.2.9	GRA	https://www.gisaid.org/
hCoV-19/Italy/EMR_AUSLRomagna_C023-22-27/2022	betacoronavirus	EPI_ISL_10736908	2022-03-01	Europe	Italy	Emilia-Romagna	29783	Human	?	BA.1.1	GRA	https://www.gisaid.org/
hCoV-19/Italy/UMB-IZSGC-28397.1.16/2022	betacoronavirus	EPI_ISL_11010608	2022-03-04	Europe	Italy	Umbria	29840	Human	?	BA.2	GRA	https://www.gisaid.org/
hCoV-19/Italy/LOM_ASSTMonza_6000049033_20220307085900/2022	betacoronavirus	EPI_ISL_11030508	2022-03-07	Europe	Italy	Lombardy	29503	Human	?	BA.2.9	GRA	https://www.gisaid.org/
hCoV-19/Italy/CAM-TIGEM-IZSM-COLLI-27688/2022	betacoronavirus	EPI_ISL_11055509	2022-03-06	Europe	Italy	Campania	29882	Human	?	BA.1	GRA	https://www.gisaid.org/
hCoV-19/Italy/ABR-IZSGC-27780/2022	betacoronavirus	EPI_ISL_11008409	2022-03-07	Europe	Italy	Abruzzo	29871	Human	?	BA.1.15	GRA	https://www.gisaid.org/
hCoV-19/Italy/UMB-IZSGC-28397.1.17/2022	betacoronavirus	EPI_ISL_11010609	2022-03-04	Europe	Italy	Umbria	29852	Human	?	BA.1.1	GRA	https://www.gisaid.org/
hCoV-19/Italy/VEN-IZSVe-22RS8088-15_PD/2022	betacoronavirus	EPI_ISL_11049009	2022-03-07	Europe	Italy	Veneto	29851	Human	?	BA.1.1.1	GRA	https://www.gisaid.org/
hCoV-19/Italy/CAM-90390312140/2022	betacoronavirus	EPI_ISL_10931609	2022-03-04	Europe	Italy	Campania	29790	Human	?	BA.1.1	GRA	https://www.gisaid.org/
hCoV-19/Italy/LOM_ASSTMonza_6000049030_20220307085900/2022	betacoronavirus	EPI_ISL_11030509	2022-03-07	Europe	Italy	Lombardy	29771	Human	?	BA.1.1	GRA	https://www.gisaid.org/
hCoV-19/Italy/VEN-IZSVe-22RS8086-15_VR/2022	betacoronavirus	EPI_ISL_11048909	2022-03-06	Europe	Italy	Veneto	29817	Human	?	BA.2	GRA	https://www.gisaid.org/
hCoV-19/Italy/LAZ-IFO-03083255/2022	betacoronavirus	EPI_ISL_11004209	2022-03-08	Europe	Italy	Lazio	29806	Human	?	BA.1.1	GRA	https://www.gisaid.org/
hCoV-19/Italy/CAM_IZSM_RD20703529255_IZSM_COLLI_TIGEM/2022	betacoronavirus	EPI_ISL_11020509	2022-03-07	Europe	Italy	Campania	29755	Human	?	BA.2	GRA	https://www.gisaid.org/
hCoV-19/Italy/CAM_IZSM_RD00386503_IZSM_COLLI_TIGEM/2022	betacoronavirus	EPI_ISL_11020510	2022-03-07	Europe	Italy	Campania	29752	Human	?	BA.1	GRA	https://www.gisaid.org/
hCoV-19/Italy/VEN-IZSVe-22RS8088-18_PD/2022	betacoronavirus	EPI_ISL_11049010	2022-03-07	Europe	Italy	Veneto	29843	Human	?	BA.2	GRA	https://www.gisaid.org/
hCoV-19/Italy/SIC-CQRC-3422021153-2022/2022	betacoronavirus	EPI_ISL_11055610	2022-03-05	Europe	Italy	Sicily	29781	Human	?	BA.1	GRA	https://www.gisaid.org/
hCoV-19/Italy/ABR-IZSGC-27781/2022	betacoronavirus	EPI_ISL_11008410	2022-03-07	Europe	Italy	Abruzzo	29848	Human	?	BA.2	GRA	https://www.gisaid.org/
hCoV-19/Italy/UMB-IZSGC-28397.1.18/2022	betacoronavirus	EPI_ISL_11010610	2022-03-04	Europe	Italy	Umbria	29846	Human	?	BA.2	GRA	https://www.gisaid.org/
hCoV-19/Italy/VEN-IZSVe-22RS8086-14_VR/2022	betacoronavirus	EPI_ISL_11048910	2022-03-04	Europe	Italy	Veneto	29837	Human	?	BA.2	GRA	https://www.gisaid.org/
hCoV-19/Italy/LAZ-IFO-03083254/2022	betacoronavirus	EPI_ISL_11004210	2022-03-08	Europe	Italy	Lazio	29794	Human	?	BA.1.21.1	GRA	https://www.gisaid.org/
hCoV-19/Italy/EMR_AUSLRomagna_C024-22-20/2022	betacoronavirus	EPI_ISL_10946010	2022-03-07	Europe	Italy	Emilia-Romagna	29608	Human	?	BA.2.9	GRA	https://www.gisaid.org/
hCoV-19/Italy/LOM_ASSTMonza_6000048690_20220307085900/2022	betacoronavirus	EPI_ISL_11030510	2022-03-07	Europe	Italy	Lombardy	29548	Human	?	BA.2	GRA	https://www.gisaid.org/
hCoV-19/Italy/CAM-TIGEM-IZSM-COLLI-27691/2022	betacoronavirus	EPI_ISL_11055511	2022-03-06	Europe	Italy	Campania	29877	Human	?	BA.2.9	GRA	https://www.gisaid.org/
hCoV-19/Italy/CAM-90390312139/2022	betacoronavirus	EPI_ISL_10931611	2022-03-04	Europe	Italy	Campania	29814	Human	?	BA.1.1	GRA	https://www.gisaid.org/
hCoV-19/Italy/UMB-IZSGC-28397.1.19/2022	betacoronavirus	EPI_ISL_11010611	2022-03-04	Europe	Italy	Umbria	29852	Human	?	BA.1.1	GRA	https://www.gisaid.org/
hCoV-19/Italy/VEN-IZSVe-22RS8088-17_PD/2022	betacoronavirus	EPI_ISL_11049011	2022-03-07	Europe	Italy	Veneto	29862	Human	?	BA.1.1.1	GRA	https://www.gisaid.org/
hCoV-19/Italy/CAM-20220300390/2022	betacoronavirus	EPI_ISL_10681111	2022-03-01	Europe	Italy	Campania	29767	Human	?	BA.1.1	GRA	https://www.gisaid.org/
hCoV-19/Italy/LAZ-IFO-03083253/2022	betacoronavirus	EPI_ISL_11004211	2022-03-08	Europe	Italy	Lazio	29815	Human	?	BA.1	GRA	https://www.gisaid.org/
hCoV-19/Italy/ABR-IZSGC-27782/2022	betacoronavirus	EPI_ISL_11008411	2022-03-08	Europe	Italy	Abruzzo	29818	Human	?	BA.1.1	GRA	https://www.gisaid.org/
hCoV-19/Italy/CAM_IZSM_RD91099112228_IZSM_COLLI_TIGEM/2022	betacoronavirus	EPI_ISL_11020511	2022-03-07	Europe	Italy	Campania	29755	Human	?	BA.2	GRA	https://www.gisaid.org/
hCoV-19/Italy/LOM_ASSTMonza_6000048675_20220307085900/2022	betacoronavirus	EPI_ISL_11030511	2022-03-07	Europe	Italy	Lombardy	29612	Human	?	BA.2	GRA	https://www.gisaid.org/
hCoV-19/Italy/VEN-IZSVe-22RS8086-13_VR/2022	betacoronavirus	EPI_ISL_11048911	2022-03-02	Europe	Italy	Veneto	29828	Human	?	BA.2.3	GRA	https://www.gisaid.org/
hCoV-19/Italy/SIC-CQRC-3422021155-2022/2022	betacoronavirus	EPI_ISL_11055611	2022-03-05	Europe	Italy	Sicily	29781	Human	?	BA.1	GRA	https://www.gisaid.org/
hCoV-19/Italy/SIC-CQRC-3422021154-2022/2022	betacoronavirus	EPI_ISL_11055612	2022-03-05	Europe	Italy	Sicily	29783	Human	?	BA.1	GRA	https://www.gisaid.org/
hCoV-19/Italy/CAM-TIGEM-IZSM-COLLI-27692/2022	betacoronavirus	EPI_ISL_11055512	2022-03-06	Europe	Italy	Campania	29882	Human	?	BA.1.1	GRA	https://www.gisaid.org/
hCoV-19/Italy/ABR-IZSGC-27783/2022	betacoronavirus	EPI_ISL_11008412	2022-03-07	Europe	Italy	Abruzzo	29844	Human	?	BA.2	GRA	https://www.gisaid.org/
hCoV-19/Italy/UMB-IZSGC-28397.1.20/2022	betacoronavirus	EPI_ISL_11010612	2022-03-04	Europe	Italy	Umbria	29813	Human	?	BA.2	GRA	https://www.gisaid.org/
hCoV-19/Italy/VEN-IZSVe-22RS8086-17_VR/2022	betacoronavirus	EPI_ISL_11048912	2022-03-02	Europe	Italy	Veneto	29785	Human	?	BA.1.1.1	GRA	https://www.gisaid.org/
hCoV-19/Italy/VEN-IZSVe-22RS8088-16_PD/2022	betacoronavirus	EPI_ISL_11049012	2022-03-07	Europe	Italy	Veneto	29856	Human	?	BA.1.21	GRA	https://www.gisaid.org/
hCoV-19/Italy/LAZ-IFO-03083252/2022	betacoronavirus	EPI_ISL_11004212	2022-03-08	Europe	Italy	Lazio	29811	Human	?	BA.1.1	GRA	https://www.gisaid.org/
hCoV-19/Italy/EMR_AUSLRomagna_C024-22-21/2022	betacoronavirus	EPI_ISL_10946012	2022-03-07	Europe	Italy	Emilia-Romagna	29783	Human	?	BA.1.1.14	GRA	https://www.gisaid.org/
hCoV-19/Italy/ABR-IZSGC-27785/2022	betacoronavirus	EPI_ISL_11008413	2022-03-07	Europe	Italy	Abruzzo	29836	Human	?	BA.1.1	GRA	https://www.gisaid.org/
hCoV-19/Italy/UMB-IZSGC-28397.1.21/2022	betacoronavirus	EPI_ISL_11010613	2022-03-04	Europe	Italy	Umbria	29869	Human	?	BA.1.17.2	GRA	https://www.gisaid.org/
hCoV-19/Italy/SIC-CQRC-3422021152-2022/2022	betacoronavirus	EPI_ISL_11055613	2022-03-05	Europe	Italy	Sicily	29824	Human	?	BA.2	GRA	https://www.gisaid.org/
hCoV-19/Italy/CAM-TIGEM-IZSM-COLLI-27693/2022	betacoronavirus	EPI_ISL_11055513	2022-03-06	Europe	Italy	Campania	29882	Human	?	BA.1.21.1	GRA	https://www.gisaid.org/
hCoV-19/Italy/VEN-IZSVe-22RS8086-18_VR/2022	betacoronavirus	EPI_ISL_11048913	2022-03-02	Europe	Italy	Veneto	29841	Human	?	BA.1.1	GRA	https://www.gisaid.org/
hCoV-19/Italy/CAM_IZSM_RD00403791_IZSM_COLLI_TIGEM/2022	betacoronavirus	EPI_ISL_11020513	2022-03-07	Europe	Italy	Campania	29750	Human	?	BA.1.17.2	GRA	https://www.gisaid.org/
hCoV-19/Italy/LOM_ASSTMonza_6000048686_20220307085900/2022	betacoronavirus	EPI_ISL_11030513	2022-03-07	Europe	Italy	Lombardy	29792	Human	?	BA.2	GRA	https://www.gisaid.org/
hCoV-19/Italy/VEN-IZSVe-22RS8088-10_PD/2022	betacoronavirus	EPI_ISL_11049013	2022-03-07	Europe	Italy	Veneto	29858	Human	?	BA.1.1	GRA	https://www.gisaid.org/
hCoV-19/Italy/SIC-CQRC-3738929-2022/2022	betacoronavirus	EPI_ISL_11055614	2022-03-05	Europe	Italy	Sicily	29790	Human	?	BA.1.17.2	GRA	https://www.gisaid.org/
hCoV-19/Italy/CAM-TIGEM-IZSM-COLLI-27694/2022	betacoronavirus	EPI_ISL_11055514	2022-03-06	Europe	Italy	Campania	29882	Human	?	BA.1.1	GRA	https://www.gisaid.org/
hCoV-19/Italy/EMR_AUSLRomagna_C024-22-17/2022	betacoronavirus	EPI_ISL_10946014	2022-03-07	Europe	Italy	Emilia-Romagna	29783	Human	?	BA.1.1	GRA	https://www.gisaid.org/
hCoV-19/Italy/LAZ-IFO-03083251/2022	betacoronavirus	EPI_ISL_11004214	2022-03-08	Europe	Italy	Lazio	29759	Human	?	BA.2	GRA	https://www.gisaid.org/
hCoV-19/Italy/ABR-IZSGC-27849/2022	betacoronavirus	EPI_ISL_11008414	2022-03-07	Europe	Italy	Abruzzo	29851	Human	?	BA.1	GRA	https://www.gisaid.org/
hCoV-19/Italy/UMB-IZSGC-28397.1.22/2022	betacoronavirus	EPI_ISL_11010614	2022-03-04	Europe	Italy	Umbria	29852	Human	?	BA.1	GRA	https://www.gisaid.org/
hCoV-19/Italy/VEN-IZSVe-22RS8086-16_VR/2022	betacoronavirus	EPI_ISL_11048914	2022-03-06	Europe	Italy	Veneto	29852	Human	?	BA.2	GRA	https://www.gisaid.org/
hCoV-19/Italy/VEN-IZSVe-22RS8088-12_PD/2022	betacoronavirus	EPI_ISL_11049014	2022-03-07	Europe	Italy	Veneto	29836	Human	?	BA.2.9	GRA	https://www.gisaid.org/
hCoV-19/Italy/APU-IZSPB-PT6488/2022	betacoronavirus	EPI_ISL_11016014	2022-03-07	Europe	Italy	Puglia	29810	Human	?	BA.1.1	GRA	https://www.gisaid.org/
hCoV-19/Italy/CAM_IZSM_RD00378674_IZSM_COLLI_TIGEM/2022	betacoronavirus	EPI_ISL_11020514	2022-03-07	Europe	Italy	Campania	29755	Human	?	BA.1	GRA	https://www.gisaid.org/
hCoV-19/Italy/CAM-90390310940_IZSM_COLLI_TIGEM/2022	betacoronavirus	EPI_ISL_11037614	2022-03-01	Europe	Italy	Campania	29804	Human	?	BA.1.1	GRA	https://www.gisaid.org/
hCoV-19/Italy/LOM_ASSTMonza_668534_20220307072500/2022	betacoronavirus	EPI_ISL_11030514	2022-03-07	Europe	Italy	Lombardy	29614	Human	?	BA.2	GRA	https://www.gisaid.org/
hCoV-19/Italy/CAM-TIGEM-IZSM-COLLI-27695/2022	betacoronavirus	EPI_ISL_11055515	2022-03-06	Europe	Italy	Campania	29870	Human	?	BA.2	GRA	https://www.gisaid.org/
hCoV-19/Italy/EMR_AUSLRomagna_C023-22-25/2022	betacoronavirus	EPI_ISL_10736915	2022-03-01	Europe	Italy	Emilia-Romagna	29783	Human	?	BA.1.1	GRA	https://www.gisaid.org/
hCoV-19/Italy/EMR_AUSLRomagna_C024-22-14/2022	betacoronavirus	EPI_ISL_10946015	2022-03-07	Europe	Italy	Emilia-Romagna	29608	Human	?	BA.2	GRA	https://www.gisaid.org/
hCoV-19/Italy/LAZ-IFO-03083250/2022	betacoronavirus	EPI_ISL_11004215	2022-03-08	Europe	Italy	Lazio	29792	Human	?	BA.1.1	GRA	https://www.gisaid.org/
hCoV-19/Italy/ABR-IZSGC-27856/2022	betacoronavirus	EPI_ISL_11008415	2022-03-07	Europe	Italy	Abruzzo	29836	Human	?	BA.1.1	GRA	https://www.gisaid.org/
hCoV-19/Italy/VEN-IZSVe-22RS8086-11_VR/2022	betacoronavirus	EPI_ISL_11048915	2022-03-07	Europe	Italy	Veneto	29824	Human	?	BA.1.1	GRA	https://www.gisaid.org/
hCoV-19/Italy/VEN-IZSVe-22RS8088-14_PD/2022	betacoronavirus	EPI_ISL_11049015	2022-03-07	Europe	Italy	Veneto	29799	Human	?	BA.2	GRA	https://www.gisaid.org/
hCoV-19/Italy/APU-IZSPB-PT6509/2022	betacoronavirus	EPI_ISL_11016015	2022-03-07	Europe	Italy	Puglia	29841	Human	?	BA.1.1	GRA	https://www.gisaid.org/
hCoV-19/Italy/LOM_ASSTMonza_6000048633_20220307070900/2022	betacoronavirus	EPI_ISL_11030515	2022-03-07	Europe	Italy	Lombardy	29605	Human	?	BA.2	GRA	https://www.gisaid.org/
hCoV-19/Italy/EMR_AUSLRomagna_C023-22-23/2022	betacoronavirus	EPI_ISL_10736919	2022-03-01	Europe	Italy	Emilia-Romagna	29783	Human	?	BA.1.17	GRA	https://www.gisaid.org/
hCoV-19/Italy/EMR_AUSLRomagna_C024-22-16/2022	betacoronavirus	EPI_ISL_10946019	2022-03-07	Europe	Italy	Emilia-Romagna	29783	Human	?	BA.1.1	GRA	https://www.gisaid.org/
hCoV-19/Italy/LAZ-IFO-03083245/2022	betacoronavirus	EPI_ISL_11004219	2022-03-08	Europe	Italy	Lazio	29787	Human	?	BA.1.17.2	GRA	https://www.gisaid.org/
hCoV-19/Italy/APU-IZSPB-PT6504/2022	betacoronavirus	EPI_ISL_11016019	2022-03-07	Europe	Italy	Puglia	29806	Human	?	BA.1.1.11	GRA	https://www.gisaid.org/
hCoV-19/Italy/UMB-IZSGC-28397.1.27/2022	betacoronavirus	EPI_ISL_11010619	2022-03-07	Europe	Italy	Umbria	29848	Human	?	BA.2	GRA	https://www.gisaid.org/
hCoV-19/Italy/VEN-IZSVe-22RS8086-5_VR/2022	betacoronavirus	EPI_ISL_11048919	2022-03-05	Europe	Italy	Veneto	29834	Human	?	BA.1.18	GRA	https://www.gisaid.org/
hCoV-19/Italy/VEN-IZSVe-22RS8088-6_PD/2022	betacoronavirus	EPI_ISL_11049019	2022-03-07	Europe	Italy	Veneto	29531	Human	?	BA.2	GRA	https://www.gisaid.org/
hCoV-19/Italy/CAM-TIGEM-IZSM-COLLI-27700/2022	betacoronavirus	EPI_ISL_11055519	2022-03-06	Europe	Italy	Campania	29882	Human	?	BA.1.1	GRA	https://www.gisaid.org/
hCoV-19/Italy/SIC-CQRC-3422020971-2022/2022	betacoronavirus	EPI_ISL_11055619	2022-03-05	Europe	Italy	Sicily	29790	Human	?	BA.1	GRA	https://www.gisaid.org/
hCoV-19/Italy/CAM-20220210013/2022	betacoronavirus	EPI_ISL_10681120	2022-03-04	Europe	Italy	Campania	29804	Human	?	BA.1.21.1	GRA	https://www.gisaid.org/
hCoV-19/Italy/EMR_AUSLRomagna_C024-22-09/2022	betacoronavirus	EPI_ISL_10946020	2022-03-07	Europe	Italy	Emilia-Romagna	29783	Human	?	BA.1.1	GRA	https://www.gisaid.org/
hCoV-19/Italy/UMB-IZSGC-28397.1.28/2022	betacoronavirus	EPI_ISL_11010620	2022-03-07	Europe	Italy	Umbria	29844	Human	?	BA.2	GRA	https://www.gisaid.org/
hCoV-19/Italy/ABR-IZSGC-27876/2022	betacoronavirus	EPI_ISL_11008420	2022-03-07	Europe	Italy	Abruzzo	29792	Human	?	BA.2	GRA	https://www.gisaid.org/
hCoV-19/Italy/LAZ-IFO-03083244/2022	betacoronavirus	EPI_ISL_11004220	2022-03-08	Europe	Italy	Lazio	29766	Human	?	BA.2	GRA	https://www.gisaid.org/
hCoV-19/Italy/LOM_ASSTMonza_6000048604_20220307070900/2022	betacoronavirus	EPI_ISL_11030520	2022-03-07	Europe	Italy	Lombardy	29801	Human	?	BA.2	GRA	https://www.gisaid.org/
hCoV-19/Italy/VEN-IZSVe-22RS8086-8_VR/2022	betacoronavirus	EPI_ISL_11048920	2022-03-05	Europe	Italy	Veneto	29818	Human	?	BA.2	GRA	https://www.gisaid.org/
hCoV-19/Italy/VEN-IZSVe-22RS8088-5_PD/2022	betacoronavirus	EPI_ISL_11049020	2022-03-06	Europe	Italy	Veneto	29856	Human	?	BA.1.1.1	GRA	https://www.gisaid.org/
hCoV-19/Italy/CAM-TIGEM-IZSM-COLLI-27702/2022	betacoronavirus	EPI_ISL_11055520	2022-03-06	Europe	Italy	Campania	29882	Human	?	BA.1	GRA	https://www.gisaid.org/
hCoV-19/Italy/EMR_AUSLRomagna_C024-22-08/2022	betacoronavirus	EPI_ISL_10946021	2022-03-07	Europe	Italy	Emilia-Romagna	29783	Human	?	BA.1.1	GRA	https://www.gisaid.org/
hCoV-19/Italy/ABR-IZSGC-27880/2022	betacoronavirus	EPI_ISL_11008421	2022-03-07	Europe	Italy	Abruzzo	29834	Human	?	BA.1.1	GRA	https://www.gisaid.org/
hCoV-19/Italy/APU-IZSPB-PT6500/2022	betacoronavirus	EPI_ISL_11016021	2022-03-07	Europe	Italy	Puglia	29777	Human	?	BA.2	GRA	https://www.gisaid.org/
hCoV-19/Italy/UMB-IZSGC-28397.1.29/2022	betacoronavirus	EPI_ISL_11010621	2022-03-07	Europe	Italy	Umbria	29835	Human	?	BA.1.21.1	GRA	https://www.gisaid.org/
hCoV-19/Italy/LOM_ASSTMonza_6000048587_20220307070900/2022	betacoronavirus	EPI_ISL_11030521	2022-03-07	Europe	Italy	Lombardy	29771	Human	?	BA.1.1	GRA	https://www.gisaid.org/
hCoV-19/Italy/VEN-IZSVe-22RS8086-3_VR/2022	betacoronavirus	EPI_ISL_11048921	2022-03-05	Europe	Italy	Veneto	29850	Human	?	BA.1.17.2	GRA	https://www.gisaid.org/
hCoV-19/Italy/VEN-IZSVe-22RS8088-2_PD/2022	betacoronavirus	EPI_ISL_11049021	2022-03-07	Europe	Italy	Veneto	29860	Human	?	BA.1.1	GRA	https://www.gisaid.org/
hCoV-19/Italy/CAM-TIGEM-IZSM-COLLI-27703/2022	betacoronavirus	EPI_ISL_11055521	2022-03-06	Europe	Italy	Campania	29882	Human	?	BA.1	GRA	https://www.gisaid.org/
hCoV-19/Italy/SIC-CQRC-3422021156-2022/2022	betacoronavirus	EPI_ISL_11055621	2022-03-05	Europe	Italy	Sicily	29790	Human	?	BA.1	GRA	https://www.gisaid.org/
hCoV-19/Italy/EMR_AUSLRomagna_C024-22-15/2022	betacoronavirus	EPI_ISL_10946022	2022-03-07	Europe	Italy	Emilia-Romagna	29783	Human	?	BA.1.1	GRA	https://www.gisaid.org/
hCoV-19/Italy/ABR-IZSGC-27885/2022	betacoronavirus	EPI_ISL_11008422	2022-03-07	Europe	Italy	Abruzzo	29848	Human	?	BA.2	GRA	https://www.gisaid.org/
hCoV-19/Italy/APU-IZSPB-PT6507/2022	betacoronavirus	EPI_ISL_11016022	2022-03-07	Europe	Italy	Puglia	29783	Human	?	BA.2	GRA	https://www.gisaid.org/
hCoV-19/Italy/UMB-IZSGC-28397.1.30/2022	betacoronavirus	EPI_ISL_11010622	2022-03-07	Europe	Italy	Umbria	29836	Human	?	BA.1.20	GRA	https://www.gisaid.org/
hCoV-19/Italy/VDA-21141-2-2022/2022	betacoronavirus	EPI_ISL_11020422	2022-03-07	Europe	Italy	Aosta Valley	29677	Human	?	BA.1	GRA	https://www.gisaid.org/
hCoV-19/Italy/LOM_ASSTMonza_6000048594_20220307070900/2022	betacoronavirus	EPI_ISL_11030522	2022-03-07	Europe	Italy	Lombardy	29771	Human	?	BA.1.17.2	GRA	https://www.gisaid.org/
hCoV-19/Italy/VEN-IZSVe-22RS8086-7_VR/2022	betacoronavirus	EPI_ISL_11048922	2022-03-05	Europe	Italy	Veneto	29861	Human	?	BA.1.1	GRA	https://www.gisaid.org/
hCoV-19/Italy/VEN-IZSVe-22RS8088-4_PD/2022	betacoronavirus	EPI_ISL_11049022	2022-03-07	Europe	Italy	Veneto	29851	Human	?	BA.1	GRA	https://www.gisaid.org/
hCoV-19/Italy/CAM-TIGEM-IZSM-COLLI-27704/2022	betacoronavirus	EPI_ISL_11055522	2022-03-06	Europe	Italy	Campania	29882	Human	?	BA.1.1	GRA	https://www.gisaid.org/
hCoV-19/Italy/SIC-CQRC-3422020999-2022/2022	betacoronavirus	EPI_ISL_11055622	2022-03-05	Europe	Italy	Sicily	29790	Human	?	BA.1.17.2	GRA	https://www.gisaid.org/
hCoV-19/Italy/SIC-CQRC-3422021032-2022/2022	betacoronavirus	EPI_ISL_11055623	2022-03-05	Europe	Italy	Sicily	29758	Human	?	BA.2	GRA	https://www.gisaid.org/
hCoV-19/Italy/CAM-TIGEM-IZSM-COLLI-27705/2022	betacoronavirus	EPI_ISL_11055523	2022-03-06	Europe	Italy	Campania	29882	Human	?	BA.1.1.1	GRA	https://www.gisaid.org/
hCoV-19/Italy/EMR_AUSLRomagna_C023-22-19/2022	betacoronavirus	EPI_ISL_10736928	2022-03-01	Europe	Italy	Emilia-Romagna	29608	Human	?	BA.2.9	GRA	https://www.gisaid.org/
hCoV-19/Italy/LOM_ASSTMonza_6000045460_20220302072500/2022	betacoronavirus	EPI_ISL_10865023	2022-03-02	Europe	Italy	Lombardy	29614	Human	?	BA.2.9	GRA	https://www.gisaid.org/
hCoV-19/Italy/EMR_AUSLRomagna_C024-22-07/2022	betacoronavirus	EPI_ISL_10946023	2022-03-07	Europe	Italy	Emilia-Romagna	29783	Human	?	BA.1	GRA	https://www.gisaid.org/
hCoV-19/Italy/LAZ-IFO-03083268/2022	betacoronavirus	EPI_ISL_11004223	2022-03-08	Europe	Italy	Lazio	29797	Human	?	BA.1	GRA	https://www.gisaid.org/
hCoV-19/Italy/ABR-IZSGC-27901/2022	betacoronavirus	EPI_ISL_11008423	2022-03-07	Europe	Italy	Abruzzo	29793	Human	?	BA.1.15	GRA	https://www.gisaid.org/
hCoV-19/Italy/UMB-IZSGC-28397.1.31/2022	betacoronavirus	EPI_ISL_11010623	2022-03-07	Europe	Italy	Umbria	29846	Human	?	BA.2	GRA	https://www.gisaid.org/
hCoV-19/Italy/VEN-IZSVe-22RS8086-6_VR/2022	betacoronavirus	EPI_ISL_11048923	2022-03-05	Europe	Italy	Veneto	29852	Human	?	BA.1.1	GRA	https://www.gisaid.org/
hCoV-19/Italy/VEN-IZSVe-22RS8088-3_PD/2022	betacoronavirus	EPI_ISL_11049023	2022-03-06	Europe	Italy	Veneto	29835	Human	?	BA.2.9	GRA	https://www.gisaid.org/
hCoV-19/Italy/APU-IZSPB-PT6501/2022	betacoronavirus	EPI_ISL_11016023	2022-03-07	Europe	Italy	Puglia	29806	Human	?	BA.1	GRA	https://www.gisaid.org/
hCoV-19/Italy/VDA-21141-1-2022/2022	betacoronavirus	EPI_ISL_11020423	2022-03-05	Europe	Italy	Aosta Valley	29673	Human	?	BA.1.1	GRA	https://www.gisaid.org/
hCoV-19/Italy/LOM_ASSTMonza_6000048579_20220307070900/2022	betacoronavirus	EPI_ISL_11030523	2022-03-07	Europe	Italy	Lombardy	29771	Human	?	BA.1.1	GRA	https://www.gisaid.org/
hCoV-19/Italy/CAM-TIGEM-IZSM-COLLI-27706/2022	betacoronavirus	EPI_ISL_11055524	2022-03-07	Europe	Italy	Campania	29877	Human	?	BA.2.9	GRA	https://www.gisaid.org/
hCoV-19/Italy/LOM_ASSTMonza_6000045999_20220302105400/2022	betacoronavirus	EPI_ISL_10865024	2022-03-02	Europe	Italy	Lombardy	29635	Human	?	BA.2.9	GRA	https://www.gisaid.org/
hCoV-19/Italy/EMR_AUSLRomagna_C024-22-11/2022	betacoronavirus	EPI_ISL_10946024	2022-03-07	Europe	Italy	Emilia-Romagna	29783	Human	?	BA.1.21	GRA	https://www.gisaid.org/
hCoV-19/Italy/LAZ-IFO-03083267/2022	betacoronavirus	EPI_ISL_11004224	2022-03-08	Europe	Italy	Lazio	29791	Human	?	BA.1.1	GRA	https://www.gisaid.org/
hCoV-19/Italy/ABR-IZSGC-27911/2022	betacoronavirus	EPI_ISL_11008424	2022-03-07	Europe	Italy	Abruzzo	29852	Human	?	BA.1.1	GRA	https://www.gisaid.org/
hCoV-19/Italy/UMB-IZSGC-28397.1.32/2022	betacoronavirus	EPI_ISL_11010624	2022-03-07	Europe	Italy	Umbria	29848	Human	?	BA.2	GRA	https://www.gisaid.org/
hCoV-19/Italy/VEN-IZSVe-22RS8086-4_VR/2022	betacoronavirus	EPI_ISL_11048924	2022-03-05	Europe	Italy	Veneto	29831	Human	?	BA.2	GRA	https://www.gisaid.org/
hCoV-19/Italy/VEN-IZSVe-22RS8088-1_PD/2022	betacoronavirus	EPI_ISL_11049024	2022-03-07	Europe	Italy	Veneto	29838	Human	?	BA.1	GRA	https://www.gisaid.org/
hCoV-19/Italy/APU-IZSPB-PT6503/2022	betacoronavirus	EPI_ISL_11016024	2022-03-06	Europe	Italy	Puglia	29776	Human	?	BA.2	GRA	https://www.gisaid.org/
hCoV-19/Italy/LOM_ASSTMonza_6000048425_20220307070900/2022	betacoronavirus	EPI_ISL_11030524	2022-03-07	Europe	Italy	Lombardy	29614	Human	?	BA.2	GRA	https://www.gisaid.org/
hCoV-19/Italy/CAM-TIGEM-IZSM-COLLI-27707/2022	betacoronavirus	EPI_ISL_11055525	2022-03-07	Europe	Italy	Campania	29882	Human	?	BA.1.21	GRA	https://www.gisaid.org/
hCoV-19/Italy/EMR_AUSLRomagna_C023-22-24/2022	betacoronavirus	EPI_ISL_10736925	2022-03-01	Europe	Italy	Emilia-Romagna	29608	Human	?	BA.2	GRA	https://www.gisaid.org/
hCoV-19/Italy/UMB-IZSGC-28397.1.33/2022	betacoronavirus	EPI_ISL_11010625	2022-03-07	Europe	Italy	Umbria	29848	Human	?	BA.2	GRA	https://www.gisaid.org/
hCoV-19/Italy/LOM_ASSTMonza_6000045454_20220302072500/2022	betacoronavirus	EPI_ISL_10865026	2022-03-02	Europe	Italy	Lombardy	29801	Human	?	BA.2	GRA	https://www.gisaid.org/
hCoV-19/Italy/EMR_AUSLRomagna_C024-22-05/2022	betacoronavirus	EPI_ISL_10946026	2022-03-07	Europe	Italy	Emilia-Romagna	29608	Human	?	BA.2	GRA	https://www.gisaid.org/
hCoV-19/Italy/LAZ-IFO-03083265/2022	betacoronavirus	EPI_ISL_11004226	2022-03-08	Europe	Italy	Lazio	29771	Human	?	BA.2.3	GRA	https://www.gisaid.org/
hCoV-19/Italy/ABR-IZSGC-27917/2022	betacoronavirus	EPI_ISL_11008426	2022-03-07	Europe	Italy	Abruzzo	29830	Human	?	BA.1.17.2	GRA	https://www.gisaid.org/
hCoV-19/Italy/APU-IZSPB-PT6496/2022	betacoronavirus	EPI_ISL_11016026	2022-03-04	Europe	Italy	Puglia	29806	Human	?	BA.1.1	GRA	https://www.gisaid.org/
hCoV-19/Italy/UMB-IZSGC-28397.1.34/2022	betacoronavirus	EPI_ISL_11010626	2022-03-07	Europe	Italy	Umbria	29823	Human	?	BA.1.1	GRA	https://www.gisaid.org/
hCoV-19/Italy/LOM_ASSTMonza_6000048423_20220307070900/2022	betacoronavirus	EPI_ISL_11030526	2022-03-07	Europe	Italy	Lombardy	29614	Human	?	BA.2	GRA	https://www.gisaid.org/
hCoV-19/Italy/VEN-IZSVe-22RS8086-1_VR/2022	betacoronavirus	EPI_ISL_11048926	2022-03-04	Europe	Italy	Veneto	29839	Human	?	BA.2	GRA	https://www.gisaid.org/
hCoV-19/Italy/VEN-IZSVe-22RS8084-22_TV/2022	betacoronavirus	EPI_ISL_11049026	2022-03-06	Europe	Italy	Veneto	29858	Human	?	BA.1.15.1	GRA	https://www.gisaid.org/
hCoV-19/Italy/CAM-TIGEM-IZSM-COLLI-27708/2022	betacoronavirus	EPI_ISL_11055526	2022-03-07	Europe	Italy	Campania	29882	Human	?	BA.1.21.1	GRA	https://www.gisaid.org/
hCoV-19/Italy/EMR_AUSLRomagna_C023-22-22/2022	betacoronavirus	EPI_ISL_10736927	2022-03-01	Europe	Italy	Emilia-Romagna	29783	Human	?	BA.1.17	GRA	https://www.gisaid.org/
hCoV-19/Italy/LOM_ASSTMonza_6000045456_20220302072500/2022	betacoronavirus	EPI_ISL_10865027	2022-03-02	Europe	Italy	Lombardy	29605	Human	?	BA.2.9	GRA	https://www.gisaid.org/
hCoV-19/Italy/EMR_AUSLRomagna_C024-22-03/2022	betacoronavirus	EPI_ISL_10946027	2022-03-07	Europe	Italy	Emilia-Romagna	29608	Human	?	BA.2	GRA	https://www.gisaid.org/
hCoV-19/Italy/APU-IZSPB-PT6498/2022	betacoronavirus	EPI_ISL_11016027	2022-03-05	Europe	Italy	Puglia	29821	Human	?	BA.1.1.18	GRA	https://www.gisaid.org/
hCoV-19/Italy/ABR-IZSGC-27919/2022	betacoronavirus	EPI_ISL_11008427	2022-03-07	Europe	Italy	Abruzzo	29834	Human	?	BA.1.1	GRA	https://www.gisaid.org/
hCoV-19/Italy/CAM-90500870674_IZSM_COLLI_TIGEM/2022	betacoronavirus	EPI_ISL_11037627	2022-03-07	Europe	Italy	Campania	29759	Human	?	BA.1.1	GRA	https://www.gisaid.org/
hCoV-19/Italy/VEN-IZSVe-22RS8089-12_PD/2022	betacoronavirus	EPI_ISL_11048927	2022-03-07	Europe	Italy	Veneto	29850	Human	?	BA.1	GRA	https://www.gisaid.org/
hCoV-19/Italy/VEN-IZSVe-22RS8087-1_RO/2022	betacoronavirus	EPI_ISL_11049027	2022-03-06	Europe	Italy	Veneto	29815	Human	?	BA.2	GRA	https://www.gisaid.org/
hCoV-19/Italy/SIC-CQRC-3422020626-2022/2022	betacoronavirus	EPI_ISL_11055627	2022-03-05	Europe	Italy	Sicily	29726	Human	?	BA.2.3.15	GRA	https://www.gisaid.org/
hCoV-19/Italy/UMB-IZSGC-28397.1.35/2022	betacoronavirus	EPI_ISL_11010627	2022-03-07	Europe	Italy	Umbria	29846	Human	?	BA.2	GRA	https://www.gisaid.org/
hCoV-19/Italy/UMB-IZSGC-28397.1.36/2022	betacoronavirus	EPI_ISL_11010628	2022-03-07	Europe	Italy	Umbria	29854	Human	?	BA.1.1	GRA	https://www.gisaid.org/
hCoV-19/Italy/APU-IZSPB-PT6497/2022	betacoronavirus	EPI_ISL_11016028	2022-03-03	Europe	Italy	Puglia	29803	Human	?	BA.2	GRA	https://www.gisaid.org/
hCoV-19/Italy/ABR-IZSGC-27940/2022	betacoronavirus	EPI_ISL_11008428	2022-03-07	Europe	Italy	Abruzzo	29835	Human	?	BA.1.1.1	GRA	https://www.gisaid.org/
hCoV-19/Italy/LAZ-IFO-03083263/2022	betacoronavirus	EPI_ISL_11004228	2022-03-08	Europe	Italy	Lazio	29763	Human	?	BA.2.3.15	GRA	https://www.gisaid.org/
hCoV-19/Italy/LOM_ASSTMonza_6000048418_20220307070900/2022	betacoronavirus	EPI_ISL_11030528	2022-03-07	Europe	Italy	Lombardy	29503	Human	?	BA.2.10	GRA	https://www.gisaid.org/
hCoV-19/Italy/VEN-IZSVe-22RS8089-8_PD/2022	betacoronavirus	EPI_ISL_11048928	2022-03-06	Europe	Italy	Veneto	29752	Human	?	BA.2.9	GRA	https://www.gisaid.org/
hCoV-19/Italy/VEN-IZSVe-22RS8084-23_TV/2022	betacoronavirus	EPI_ISL_11049028	2022-03-06	Europe	Italy	Veneto	29857	Human	?	BA.1.18	GRA	https://www.gisaid.org/
hCoV-19/Italy/LOM_ASSTMonza_6000045566_20220301072500/2022	betacoronavirus	EPI_ISL_10865029	2022-03-01	Europe	Italy	Lombardy	29518	Human	?	BA.2	GRA	https://www.gisaid.org/
hCoV-19/Italy/EMR_AUSLRomagna_C024-22-04/2022	betacoronavirus	EPI_ISL_10946029	2022-03-07	Europe	Italy	Emilia-Romagna	29783	Human	?	BA.1.1	GRA	https://www.gisaid.org/
hCoV-19/Italy/APU-IZSPB-PT6495/2022	betacoronavirus	EPI_ISL_11016029	2022-03-07	Europe	Italy	Puglia	29773	Human	?	BA.2	GRA	https://www.gisaid.org/
hCoV-19/Italy/ABR-IZSGC-27942/2022	betacoronavirus	EPI_ISL_11008429	2022-03-07	Europe	Italy	Abruzzo	29824	Human	?	BA.1.1	GRA	https://www.gisaid.org/
hCoV-19/Italy/LAZ-IFO-03083270/2022	betacoronavirus	EPI_ISL_11004229	2022-03-08	Europe	Italy	Lazio	29786	Human	?	BA.1.1.1	GRA	https://www.gisaid.org/
hCoV-19/Italy/CAM-20102533211_IZSM_COLLI_TIGEM/2022	betacoronavirus	EPI_ISL_11037629	2022-03-07	Europe	Italy	Campania	29710	Human	?	BA.2	GRA	https://www.gisaid.org/
hCoV-19/Italy/LOM_ASSTMonza_6000048420_20220307070900/2022	betacoronavirus	EPI_ISL_11030529	2022-03-07	Europe	Italy	Lombardy	29542	Human	?	BA.2	GRA	https://www.gisaid.org/
hCoV-19/Italy/VEN-IZSVe-22RS8089-11_PD/2022	betacoronavirus	EPI_ISL_11048929	2022-03-06	Europe	Italy	Veneto	29790	Human	?	BA.1.17.2	GRA	https://www.gisaid.org/
hCoV-19/Italy/VEN-IZSVe-22RS8084-19_TV/2022	betacoronavirus	EPI_ISL_11049029	2022-03-06	Europe	Italy	Veneto	29862	Human	?	BA.1.1	GRA	https://www.gisaid.org/
hCoV-19/Italy/LOM_36919000ROT/2022	betacoronavirus	EPI_ISL_10909430	2022-03-07	Europe	Italy	Lombardy	29799	Human	?	BA.1.1	GRA	https://www.gisaid.org/
hCoV-19/Italy/PIE_IRCC_15881218/2022	betacoronavirus	EPI_ISL_11030330	2022-03-07	Europe	Italy	Piedmont	29838	Human	?	BA.1.1.1	GRA	https://www.gisaid.org/
hCoV-19/Italy/LOM_ASSTMonza_6000045550_20220301072500/2022	betacoronavirus	EPI_ISL_10865030	2022-03-01	Europe	Italy	Lombardy	29771	Human	?	BA.1.21	GRA	https://www.gisaid.org/
hCoV-19/Italy/EMR_AUSLRomagna_C024-22-01/2022	betacoronavirus	EPI_ISL_10946030	2022-03-07	Europe	Italy	Emilia-Romagna	29783	Human	?	BA.1.1	GRA	https://www.gisaid.org/
hCoV-19/Italy/LAZ-IFO-03083271/2022	betacoronavirus	EPI_ISL_11004230	2022-03-08	Europe	Italy	Lazio	29796	Human	?	BA.1.1.1	GRA	https://www.gisaid.org/
hCoV-19/Italy/ABR-IZSGC-27947/2022	betacoronavirus	EPI_ISL_11008430	2022-03-07	Europe	Italy	Abruzzo	29852	Human	?	BA.1.1	GRA	https://www.gisaid.org/
hCoV-19/Italy/VEN-IZSVe-22RS8089-10_PD/2022	betacoronavirus	EPI_ISL_11048930	2022-03-06	Europe	Italy	Veneto	29776	Human	?	BA.1.17.2	GRA	https://www.gisaid.org/
hCoV-19/Italy/CAM-TIGEM-IZSM-COLLI-27713/2022	betacoronavirus	EPI_ISL_11055530	2022-03-06	Europe	Italy	Campania	29877	Human	?	BA.2	GRA	https://www.gisaid.org/
hCoV-19/Italy/SIC-CQRC-3422020993-2022/2022	betacoronavirus	EPI_ISL_11055630	2022-03-05	Europe	Italy	Sicily	29758	Human	?	BA.2	GRA	https://www.gisaid.org/
hCoV-19/Italy/LOM_ASSTMonza_6000045559_20220301072500/2022	betacoronavirus	EPI_ISL_10865031	2022-03-01	Europe	Italy	Lombardy	29800	Human	?	BA.2	GRA	https://www.gisaid.org/
hCoV-19/Italy/LAZ-IFO-03083272/2022	betacoronavirus	EPI_ISL_11004231	2022-03-08	Europe	Italy	Lazio	29797	Human	?	BA.2	GRA	https://www.gisaid.org/
hCoV-19/Italy/ABR-IZSGC-27950/2022	betacoronavirus	EPI_ISL_11008431	2022-03-07	Europe	Italy	Abruzzo	29835	Human	?	BA.1.1	GRA	https://www.gisaid.org/
hCoV-19/Italy/APU-IZSPB-PT6493/2022	betacoronavirus	EPI_ISL_11016031	2022-03-06	Europe	Italy	Puglia	29778	Human	?	BA.2.10	GRA	https://www.gisaid.org/
hCoV-19/Italy/UMB-IZSGC-28397.1.39/2022	betacoronavirus	EPI_ISL_11010631	2022-03-07	Europe	Italy	Umbria	29861	Human	?	BA.1	GRA	https://www.gisaid.org/
hCoV-19/Italy/LOM_ASSTMonza_6000048413_20220307070900/2022	betacoronavirus	EPI_ISL_11030531	2022-03-07	Europe	Italy	Lombardy	29614	Human	?	BA.2	GRA	https://www.gisaid.org/
hCoV-19/Italy/VEN-IZSVe-22RS8084-20_TV/2022	betacoronavirus	EPI_ISL_11049031	2022-03-06	Europe	Italy	Veneto	29858	Human	?	BA.1.17	GRA	https://www.gisaid.org/
hCoV-19/Italy/CAM-TIGEM-IZSM-COLLI-27714/2022	betacoronavirus	EPI_ISL_11055531	2022-03-06	Europe	Italy	Campania	29877	Human	?	BA.2	GRA	https://www.gisaid.org/
hCoV-19/Italy/SIC-CQRC-3422020990-2022/2022	betacoronavirus	EPI_ISL_11055631	2022-03-05	Europe	Italy	Sicily	29758	Human	?	BA.2	GRA	https://www.gisaid.org/
hCoV-19/Italy/PIE_IRCC_15881211/2022	betacoronavirus	EPI_ISL_11030332	2022-03-07	Europe	Italy	Piedmont	29800	Human	?	BA.1.1	GRA	https://www.gisaid.org/
hCoV-19/Italy/LOM_ASSTMonza_6000045553_20220301072500/2022	betacoronavirus	EPI_ISL_10865032	2022-03-01	Europe	Italy	Lombardy	29614	Human	?	BA.2.9	GRA	https://www.gisaid.org/
hCoV-19/Italy/ABR-IZSGC-27954/2022	betacoronavirus	EPI_ISL_11008432	2022-03-07	Europe	Italy	Abruzzo	29871	Human	?	BA.1.1	GRA	https://www.gisaid.org/
hCoV-19/Italy/APU-IZSPB-PT6491/2022	betacoronavirus	EPI_ISL_11016032	2022-03-01	Europe	Italy	Puglia	29798	Human	?	BA.1.1.14	GRA	https://www.gisaid.org/
hCoV-19/Italy/CAM-20102533195_IZSM_COLLI_TIGEM/2022	betacoronavirus	EPI_ISL_11037632	2022-03-07	Europe	Italy	Campania	29812	Human	?	BA.1.17.2	GRA	https://www.gisaid.org/
hCoV-19/Italy/LOM_ASSTMonza_6000048406_20220307070900/2022	betacoronavirus	EPI_ISL_11030532	2022-03-07	Europe	Italy	Lombardy	29518	Human	?	BA.2	GRA	https://www.gisaid.org/
hCoV-19/Italy/VEN-IZSVe-22RS8089-7_PD/2022	betacoronavirus	EPI_ISL_11048932	2022-03-06	Europe	Italy	Veneto	29861	Human	?	BA.1.1	GRA	https://www.gisaid.org/
hCoV-19/Italy/VEN-IZSVe-22RS8084-16_TV/2022	betacoronavirus	EPI_ISL_11049032	2022-03-07	Europe	Italy	Veneto	29815	Human	?	BA.2	GRA	https://www.gisaid.org/
hCoV-19/Italy/CAM-TIGEM-IZSM-COLLI-27715/2022	betacoronavirus	EPI_ISL_11055532	2022-03-06	Europe	Italy	Campania	29877	Human	?	BA.2	GRA	https://www.gisaid.org/
hCoV-19/Italy/SIC-CQRC-3422020983-2022/2022	betacoronavirus	EPI_ISL_11055632	2022-03-05	Europe	Italy	Sicily	29792	Human	?	BA.1	GRA	https://www.gisaid.org/
hCoV-19/Italy/CAM-TIGEM-IZSM-COLLI-27719/2022	betacoronavirus	EPI_ISL_11055533	2022-03-06	Europe	Italy	Campania	29874	Human	?	BA.1.1	GRA	https://www.gisaid.org/
hCoV-19/Italy/LOM_ASSTMonza_6000045546_20220301072500/2022	betacoronavirus	EPI_ISL_10865033	2022-03-01	Europe	Italy	Lombardy	29771	Human	?	BA.1.15.1	GRA	https://www.gisaid.org/
hCoV-19/Italy/LAZ-IFO-03083274/2022	betacoronavirus	EPI_ISL_11004233	2022-03-08	Europe	Italy	Lazio	29789	Human	?	BA.1.1	GRA	https://www.gisaid.org/
hCoV-19/Italy/ABR-IZSGC-27959/2022	betacoronavirus	EPI_ISL_11008433	2022-03-07	Europe	Italy	Abruzzo	29835	Human	?	BA.1.1	GRA	https://www.gisaid.org/
hCoV-19/Italy/UMB-IZSGC-28397.1.41/2022	betacoronavirus	EPI_ISL_11010633	2022-03-07	Europe	Italy	Umbria	29869	Human	?	BA.1.1.14	GRA	https://www.gisaid.org/
hCoV-19/Italy/APU-IZSPB-PT6492/2022	betacoronavirus	EPI_ISL_11016033	2022-03-07	Europe	Italy	Puglia	29769	Human	?	BA.2	GRA	https://www.gisaid.org/
hCoV-19/Italy/VEN-IZSVe-22RS8084-18_TV/2022	betacoronavirus	EPI_ISL_11049033	2022-03-07	Europe	Italy	Veneto	29847	Human	?	BA.2	GRA	https://www.gisaid.org/
hCoV-19/Italy/VEN-IZSVe-22RS8089-6_PD/2022	betacoronavirus	EPI_ISL_11048933	2022-03-07	Europe	Italy	Veneto	29841	Human	?	BA.1.1.1	GRA	https://www.gisaid.org/
hCoV-19/Italy/LOM_ASSTMonza_6000048412_20220307070900/2022	betacoronavirus	EPI_ISL_11030533	2022-03-07	Europe	Italy	Lombardy	29613	Human	?	BA.2	GRA	https://www.gisaid.org/
hCoV-19/Italy/CAM-TIGEM-IZSM-COLLI-27720/2022	betacoronavirus	EPI_ISL_11055534	2022-03-06	Europe	Italy	Campania	29882	Human	?	BA.1	GRA	https://www.gisaid.org/
hCoV-19/Italy/LOM_ASSTMonza_6000045538_20220301072500/2022	betacoronavirus	EPI_ISL_10865034	2022-03-01	Europe	Italy	Lombardy	29801	Human	?	BA.2.9	GRA	https://www.gisaid.org/
hCoV-19/Italy/ABR-IZSGC-27961/2022	betacoronavirus	EPI_ISL_11008434	2022-03-07	Europe	Italy	Abruzzo	29834	Human	?	BA.1.1.1	GRA	https://www.gisaid.org/
hCoV-19/Italy/UMB-IZSGC-28397.1.42/2022	betacoronavirus	EPI_ISL_11010634	2022-03-07	Europe	Italy	Umbria	29858	Human	?	BA.1	GRA	https://www.gisaid.org/
hCoV-19/Italy/LOM_ASSTMonza_6000048408_20220307070900/2022	betacoronavirus	EPI_ISL_11030534	2022-03-07	Europe	Italy	Lombardy	29614	Human	?	BA.2	GRA	https://www.gisaid.org/
hCoV-19/Italy/VEN-IZSVe-22RS8089-5_PD/2022	betacoronavirus	EPI_ISL_11048934	2022-03-07	Europe	Italy	Veneto	29826	Human	?	BA.2.9	GRA	https://www.gisaid.org/
hCoV-19/Italy/VEN-IZSVe-22RS8084-17_TV/2022	betacoronavirus	EPI_ISL_11049034	2022-03-07	Europe	Italy	Veneto	29850	Human	?	BA.1.1	GRA	https://www.gisaid.org/
hCoV-19/Italy/PIE_IRCC_15881216/2022	betacoronavirus	EPI_ISL_11030335	2022-03-07	Europe	Italy	Piedmont	29829	Human	?	BA.1.17.2	GRA	https://www.gisaid.org/
hCoV-19/Italy/LOM_ASSTMonza_6000045491_20220301072500/2022	betacoronavirus	EPI_ISL_10865035	2022-03-01	Europe	Italy	Lombardy	29771	Human	?	BA.1.1	GRA	https://www.gisaid.org/
hCoV-19/Italy/LAZ-IFO-03083276/2022	betacoronavirus	EPI_ISL_11004235	2022-03-08	Europe	Italy	Lazio	29796	Human	?	BA.1.1	GRA	https://www.gisaid.org/
hCoV-19/Italy/ABR-IZSGC-27971/2022	betacoronavirus	EPI_ISL_11008435	2022-03-07	Europe	Italy	Abruzzo	29867	Human	?	BA.1.1	GRA	https://www.gisaid.org/
hCoV-19/Italy/APU-IZSPB-PT6489/2022	betacoronavirus	EPI_ISL_11016035	2022-03-05	Europe	Italy	Puglia	29774	Human	?	BA.2	GRA	https://www.gisaid.org/
hCoV-19/Italy/UMB-IZSGC-28397.1.43/2022	betacoronavirus	EPI_ISL_11010635	2022-03-07	Europe	Italy	Umbria	29845	Human	?	BA.2	GRA	https://www.gisaid.org/
hCoV-19/Italy/CAM-90390315083_IZSM_COLLI_TIGEM/2022	betacoronavirus	EPI_ISL_11034935	2022-03-12	Europe	Italy	Campania	29734	Human	?	BA.2	GRA	https://www.gisaid.org/
hCoV-19/Italy/LOM_ASSTMonza_6000048400_20220307070900/2022	betacoronavirus	EPI_ISL_11030535	2022-03-07	Europe	Italy	Lombardy	29659	Human	?	BA.1.17.2	GRA	https://www.gisaid.org/
hCoV-19/Italy/VEN-IZSVe-22RS8084-15_TV/2022	betacoronavirus	EPI_ISL_11049035	2022-03-07	Europe	Italy	Veneto	29859	Human	?	BA.1	GRA	https://www.gisaid.org/
hCoV-19/Italy/CAM-TIGEM-IZSM-COLLI-27721/2022	betacoronavirus	EPI_ISL_11055535	2022-03-06	Europe	Italy	Campania	29882	Human	?	BA.1.1	GRA	https://www.gisaid.org/
hCoV-19/Italy/SIC-CQRC-3422020912-2022/2022	betacoronavirus	EPI_ISL_11055635	2022-03-05	Europe	Italy	Sicily	29758	Human	?	BA.2	GRA	https://www.gisaid.org/
hCoV-19/Italy/PIE_IRCC_15881210/2022	betacoronavirus	EPI_ISL_11030336	2022-03-07	Europe	Italy	Piedmont	29773	Human	?	BA.1.17.2	GRA	https://www.gisaid.org/
hCoV-19/Italy/EMR_AUSLRomagna_C023-22-16/2022	betacoronavirus	EPI_ISL_10736936	2022-03-01	Europe	Italy	Emilia-Romagna	29783	Human	?	BA.1.1	GRA	https://www.gisaid.org/
hCoV-19/Italy/SIC-CQRC-3422020118-2022/2022	betacoronavirus	EPI_ISL_10855436	2022-03-02	Europe	Italy	Sicily	29790	Human	?	BA.1.15	GRA	https://www.gisaid.org/
hCoV-19/Italy/LAZ-IFO-03083278/2022	betacoronavirus	EPI_ISL_11004236	2022-03-08	Europe	Italy	Lazio	29795	Human	?	BA.1.1	GRA	https://www.gisaid.org/
hCoV-19/Italy/ABR-IZSGC-27976/2022	betacoronavirus	EPI_ISL_11008436	2022-03-07	Europe	Italy	Abruzzo	29835	Human	?	BA.1.1	GRA	https://www.gisaid.org/
hCoV-19/Italy/APU-IZSPB-PT6486/2022	betacoronavirus	EPI_ISL_11016036	2022-03-07	Europe	Italy	Puglia	29806	Human	?	BA.1.1	GRA	https://www.gisaid.org/
hCoV-19/Italy/UMB-IZSGC-28397.1.44/2022	betacoronavirus	EPI_ISL_11010636	2022-03-07	Europe	Italy	Umbria	29846	Human	?	BA.2.3.15	GRA	https://www.gisaid.org/
hCoV-19/Italy/CAM-90390315082_IZSM_COLLI_TIGEM/2022	betacoronavirus	EPI_ISL_11034936	2022-03-12	Europe	Italy	Campania	29741	Human	?	BA.2	GRA	https://www.gisaid.org/
hCoV-19/Italy/CAM-20102533159_IZSM_COLLI_TIGEM/2022	betacoronavirus	EPI_ISL_11037636	2022-03-07	Europe	Italy	Campania	29719	Human	?	BA.2	GRA	https://www.gisaid.org/
hCoV-19/Italy/LOM_ASSTMonza_6000048403_20220307070900/2022	betacoronavirus	EPI_ISL_11030536	2022-03-07	Europe	Italy	Lombardy	29548	Human	?	BA.2.10	GRA	https://www.gisaid.org/
hCoV-19/Italy/VEN-IZSVe-22RS8084-14_TV/2022	betacoronavirus	EPI_ISL_11049036	2022-03-06	Europe	Italy	Veneto	29860	Human	?	BA.1	GRA	https://www.gisaid.org/
hCoV-19/Italy/CAM-TIGEM-IZSM-COLLI-27722/2022	betacoronavirus	EPI_ISL_11055536	2022-03-06	Europe	Italy	Campania	29882	Human	?	BA.1.17	GRA	https://www.gisaid.org/
hCoV-19/Italy/PIE_IRCC_15881209/2022	betacoronavirus	EPI_ISL_11030337	2022-03-08	Europe	Italy	Piedmont	29841	Human	?	BA.2	GRA	https://www.gisaid.org/
hCoV-19/Italy/LOM_ASSTMonza_6000045513_20220301072500/2022	betacoronavirus	EPI_ISL_10865037	2022-03-01	Europe	Italy	Lombardy	29798	Human	?	BA.1.21	GRA	https://www.gisaid.org/
hCoV-19/Italy/LAZ-IFO-03083279/2022	betacoronavirus	EPI_ISL_11004237	2022-03-08	Europe	Italy	Lazio	29818	Human	?	BA.1.1.1	GRA	https://www.gisaid.org/
hCoV-19/Italy/CAM-90390315090_IZSM_COLLI_TIGEM/2022	betacoronavirus	EPI_ISL_11034937	2022-03-13	Europe	Italy	Campania	29738	Human	?	BA.2.9	GRA	https://www.gisaid.org/
hCoV-19/Italy/LOM_ASSTMonza_6000048398_20220307070900/2022	betacoronavirus	EPI_ISL_11030537	2022-03-07	Europe	Italy	Lombardy	29518	Human	?	BA.2	GRA	https://www.gisaid.org/
hCoV-19/Italy/VEN-IZSVe-22RS8089-4_PD/2022	betacoronavirus	EPI_ISL_11048937	2022-03-05	Europe	Italy	Veneto	29814	Human	?	BA.2	GRA	https://www.gisaid.org/
hCoV-19/Italy/VEN-IZSVe-22RS8084-13_TV/2022	betacoronavirus	EPI_ISL_11049037	2022-03-07	Europe	Italy	Veneto	29803	Human	?	BA.2	GRA	https://www.gisaid.org/
hCoV-19/Italy/CAM-TIGEM-IZSM-COLLI-27723/2022	betacoronavirus	EPI_ISL_11055537	2022-03-06	Europe	Italy	Campania	29882	Human	?	BA.1.1	GRA	https://www.gisaid.org/
hCoV-19/Italy/SIC-CQRC-3422020970-2022/2022	betacoronavirus	EPI_ISL_11055637	2022-03-05	Europe	Italy	Sicily	29781	Human	?	BA.1	GRA	https://www.gisaid.org/
hCoV-19/Italy/PIE_IRCC_15881208/2022	betacoronavirus	EPI_ISL_11030338	2022-03-07	Europe	Italy	Piedmont	29811	Human	?	BA.1.1	GRA	https://www.gisaid.org/
hCoV-19/Italy/LOM_ASSTMonza_6000044878_20220301071800/2022	betacoronavirus	EPI_ISL_10865038	2022-03-01	Europe	Italy	Lombardy	29771	Human	?	BA.1.15	GRA	https://www.gisaid.org/
hCoV-19/Italy/LAZ-IFO-03083280/2022	betacoronavirus	EPI_ISL_11004238	2022-03-08	Europe	Italy	Lazio	29775	Human	?	BA.1.1	GRA	https://www.gisaid.org/
hCoV-19/Italy/UMB-IZSGC-28397.1.46/2022	betacoronavirus	EPI_ISL_11010638	2022-03-07	Europe	Italy	Umbria	29769	Human	?	BA.2.3.15	GRA	https://www.gisaid.org/
hCoV-19/Italy/CAM-90390315078_IZSM_COLLI_TIGEM/2022	betacoronavirus	EPI_ISL_11034938	2022-03-12	Europe	Italy	Campania	29693	Human	?	BA.1.1	GRA	https://www.gisaid.org/
hCoV-19/Italy/CAM-20102533240_IZSM_COLLI_TIGEM/2022	betacoronavirus	EPI_ISL_11037638	2022-03-07	Europe	Italy	Campania	29791	Human	?	BA.1.1	GRA	https://www.gisaid.org/
hCoV-19/Italy/LOM_ASSTMonza_6000048397_20220307070200/2022	betacoronavirus	EPI_ISL_11030538	2022-03-07	Europe	Italy	Lombardy	29605	Human	?	BA.2.9	GRA	https://www.gisaid.org/
hCoV-19/Italy/VEN-IZSVe-22RS8085-21_VI/2022	betacoronavirus	EPI_ISL_11048938	2022-03-07	Europe	Italy	Veneto	29868	Human	?	BA.1.17.2	GRA	https://www.gisaid.org/
hCoV-19/Italy/VEN-IZSVe-22RS8084-12_TV/2022	betacoronavirus	EPI_ISL_11049038	2022-03-07	Europe	Italy	Veneto	29840	Human	?	BA.1.1	GRA	https://www.gisaid.org/
hCoV-19/Italy/CAM-TIGEM-IZSM-COLLI-27724/2022	betacoronavirus	EPI_ISL_11055538	2022-03-06	Europe	Italy	Campania	29882	Human	?	BA.1.1	GRA	https://www.gisaid.org/
hCoV-19/Italy/APU-IZSPB-PT6481/2022	betacoronavirus	EPI_ISL_11016039	2022-03-07	Europe	Italy	Puglia	29786	Human	?	BA.2	GRA	https://www.gisaid.org/
hCoV-19/Italy/CAM-20220345555_IZSM_COLLI_TIGEM/2022	betacoronavirus	EPI_ISL_11034939	2022-03-12	Europe	Italy	Campania	29735	Human	?	BA.2.9	GRA	https://www.gisaid.org/
hCoV-19/Italy/VEN-IZSVe-22RS8084-10_TV/2022	betacoronavirus	EPI_ISL_11049039	2022-03-07	Europe	Italy	Veneto	29866	Human	?	BA.1.1	GRA	https://www.gisaid.org/
hCoV-19/Italy/LOM_80983961FER/2022	betacoronavirus	EPI_ISL_10909440	2022-03-07	Europe	Italy	Lombardy	29772	Human	?	BA.1.1	GRA	https://www.gisaid.org/
hCoV-19/Italy/LAZ-IFO-03083012/2022	betacoronavirus	EPI_ISL_11004240	2022-03-08	Europe	Italy	Lazio	29791	Human	?	BA.1	GRA	https://www.gisaid.org/
hCoV-19/Italy/APU-IZSPB-PT6483/2022	betacoronavirus	EPI_ISL_11016040	2022-03-07	Europe	Italy	Puglia	29788	Human	?	BA.2.3.13	GRA	https://www.gisaid.org/
hCoV-19/Italy/VEN-IZSVe-22RS8085-23_VI/2022	betacoronavirus	EPI_ISL_11048940	2022-03-07	Europe	Italy	Veneto	29841	Human	?	BA.1.1.1	GRA	https://www.gisaid.org/
hCoV-19/Italy/VEN-IZSVe-22RS8084-11_TV/2022	betacoronavirus	EPI_ISL_11049040	2022-03-05	Europe	Italy	Veneto	29862	Human	?	BA.1.1	GRA	https://www.gisaid.org/
hCoV-19/Italy/CAM-TIGEM-IZSM-COLLI-27726/2022	betacoronavirus	EPI_ISL_11055540	2022-03-06	Europe	Italy	Campania	29882	Human	?	BA.1.1	GRA	https://www.gisaid.org/
hCoV-19/Italy/SIC-CQRC-3422020986-2022/2022	betacoronavirus	EPI_ISL_11055640	2022-03-05	Europe	Italy	Sicily	29735	Human	?	BA.2	GRA	https://www.gisaid.org/
hCoV-19/Italy/LOM_ASSTMonza_6000044873_20220301071800/2022	betacoronavirus	EPI_ISL_10865041	2022-03-01	Europe	Italy	Lombardy	29771	Human	?	BA.1.1	GRA	https://www.gisaid.org/
hCoV-19/Italy/LOM_36918896BOI/2022	betacoronavirus	EPI_ISL_10909441	2022-03-07	Europe	Italy	Lombardy	29803	Human	?	BA.2.3.15	GRA	https://www.gisaid.org/
hCoV-19/Italy/LAZ-IFO-03083013/2022	betacoronavirus	EPI_ISL_11004241	2022-03-08	Europe	Italy	Lazio	29764	Human	?	BA.2	GRA	https://www.gisaid.org/
hCoV-19/Italy/APU-IZSPB-PT6487/2022	betacoronavirus	EPI_ISL_11016041	2022-03-07	Europe	Italy	Puglia	29806	Human	?	BA.1.1	GRA	https://www.gisaid.org/
hCoV-19/Italy/UMB-IZSGC-28397.1.49/2022	betacoronavirus	EPI_ISL_11010641	2022-03-07	Europe	Italy	Umbria	29849	Human	?	BA.2.9	GRA	https://www.gisaid.org/
hCoV-19/Italy/CAM-90390315076_IZSM_COLLI_TIGEM/2022	betacoronavirus	EPI_ISL_11034941	2022-03-12	Europe	Italy	Campania	29724	Human	?	BA.2	GRA	https://www.gisaid.org/
hCoV-19/Italy/VEN-IZSVe-22RS8084-8_TV/2022	betacoronavirus	EPI_ISL_11049041	2022-03-06	Europe	Italy	Veneto	29858	Human	?	BA.1.1	GRA	https://www.gisaid.org/
hCoV-19/Italy/SIC-CQRC-3422020972-2022/2022	betacoronavirus	EPI_ISL_11055641	2022-03-05	Europe	Italy	Sicily	29758	Human	?	BA.2	GRA	https://www.gisaid.org/
hCoV-19/Italy/CAM-TIGEM-IZSM-COLLI-27729/2022	betacoronavirus	EPI_ISL_11055542	2022-03-06	Europe	Italy	Campania	29877	Human	?	BA.2.10	GRA	https://www.gisaid.org/
hCoV-19/Italy/LOM_ASSTMonza_6000044869_20220301071800/2022	betacoronavirus	EPI_ISL_10865042	2022-03-01	Europe	Italy	Lombardy	29614	Human	?	BA.2	GRA	https://www.gisaid.org/
hCoV-19/Italy/LAZ-IFO-03083014/2022	betacoronavirus	EPI_ISL_11004242	2022-03-08	Europe	Italy	Lazio	29795	Human	?	BA.1.17.2	GRA	https://www.gisaid.org/
hCoV-19/Italy/APU-IZSPB-PT6482/2022	betacoronavirus	EPI_ISL_11016042	2022-03-07	Europe	Italy	Puglia	29807	Human	?	BA.1.1	GRA	https://www.gisaid.org/
hCoV-19/Italy/VEN-IZSVe-22RS8084-9_TV/2022	betacoronavirus	EPI_ISL_11049042	2022-03-07	Europe	Italy	Veneto	29863	Human	?	BA.1.1	GRA	https://www.gisaid.org/
hCoV-19/Italy/VEN-IZSVe-22RS8085-22_VI/2022	betacoronavirus	EPI_ISL_11048942	2022-03-07	Europe	Italy	Veneto	29841	Human	?	BA.1.1	GRA	https://www.gisaid.org/
hCoV-19/Italy/UMB-IZSGC-28397.1.50/2022	betacoronavirus	EPI_ISL_11010642	2022-03-07	Europe	Italy	Umbria	29788	Human	?	BA.2	GRA	https://www.gisaid.org/
hCoV-19/Italy/LOM_ASSTMonza_6000044864_20220301071800/2022	betacoronavirus	EPI_ISL_10865043	2022-03-01	Europe	Italy	Lombardy	29771	Human	?	BA.1.17.2	GRA	https://www.gisaid.org/
hCoV-19/Italy/LAZ-IFO-03083015/2022	betacoronavirus	EPI_ISL_11004243	2022-03-08	Europe	Italy	Lazio	29792	Human	?	BA.1.1	GRA	https://www.gisaid.org/
hCoV-19/Italy/UMB-IZSGC-28397.1.51/2022	betacoronavirus	EPI_ISL_11010643	2022-03-07	Europe	Italy	Umbria	29814	Human	?	BA.2	GRA	https://www.gisaid.org/
hCoV-19/Italy/APU-IZSPB-PT6480/2022	betacoronavirus	EPI_ISL_11016043	2022-03-07	Europe	Italy	Puglia	29806	Human	?	BA.1.1	GRA	https://www.gisaid.org/
hCoV-19/Italy/VEN-IZSVe-22RS8084-6_TV/2022	betacoronavirus	EPI_ISL_11049043	2022-03-05	Europe	Italy	Veneto	29865	Human	?	BA.1.1	GRA	https://www.gisaid.org/
hCoV-19/Italy/LOM_Policlinico_Milano_87826064/2022	betacoronavirus	EPI_ISL_10967644	2022-03-07	Europe	Italy	Lombardy	29839	Human	?	B.1.1	GRA	https://www.gisaid.org/
hCoV-19/Italy/SIC-CQRC-3422020959-2022/2022	betacoronavirus	EPI_ISL_11055644	2022-03-05	Europe	Italy	Sicily	29726	Human	?	BA.2	GRA	https://www.gisaid.org/
hCoV-19/Italy/CAM-20102398170_IZSM_COLLI_TIGEM/2022	betacoronavirus	EPI_ISL_11037644	2022-03-07	Europe	Italy	Campania	29802	Human	?	BA.1.1	GRA	https://www.gisaid.org/
hCoV-19/Italy/CAM-TIGEM-IZSM-COLLI-27711/2022	betacoronavirus	EPI_ISL_11055529	2022-03-06	Europe	Italy	Campania	29882	Human	?	BA.1.21.1	GRA	https://www.gisaid.org/
hCoV-19/Italy/LOM_ASSTMonza_6000044861_20220301071800/2022	betacoronavirus	EPI_ISL_10865044	2022-03-01	Europe	Italy	Lombardy	29605	Human	?	BA.2	GRA	https://www.gisaid.org/
hCoV-19/Italy/LAZ-IFO-03083016/2022	betacoronavirus	EPI_ISL_11004244	2022-03-08	Europe	Italy	Lazio	29762	Human	?	BA.2	GRA	https://www.gisaid.org/
hCoV-19/Italy/APU-IZSPB-PT6477/2022	betacoronavirus	EPI_ISL_11016044	2022-03-07	Europe	Italy	Puglia	29842	Human	?	BA.2	GRA	https://www.gisaid.org/
hCoV-19/Italy/VEN-IZSVe-22RS8084-7_TV/2022	betacoronavirus	EPI_ISL_11049044	2022-03-07	Europe	Italy	Veneto	29868	Human	?	BA.1.1.1	GRA	https://www.gisaid.org/
hCoV-19/Italy/VEN-IZSVe-22RS8085-18_VI/2022	betacoronavirus	EPI_ISL_11048944	2022-03-07	Europe	Italy	Veneto	29841	Human	?	BA.1.1	GRA	https://www.gisaid.org/
hCoV-19/Italy/LOM_Policlinico_Milano_18067495/2022	betacoronavirus	EPI_ISL_10967645	2022-03-07	Europe	Italy	Lombardy	29783	Human	?	BA.1.1	GRA	https://www.gisaid.org/
hCoV-19/Italy/LOM_Auxo_202203117900/2022	betacoronavirus	EPI_ISL_10922845	2022-03-07	Europe	Italy	Lombardy	29685	Human	?	BA.2.9	GRA	https://www.gisaid.org/
hCoV-19/Italy/LAZ-IFO-03083017/2022	betacoronavirus	EPI_ISL_11004245	2022-03-08	Europe	Italy	Lazio	29792	Human	?	BA.1.1.1	GRA	https://www.gisaid.org/
hCoV-19/Italy/UMB-IZSGC-28397.1.53/2022	betacoronavirus	EPI_ISL_11010645	2022-03-07	Europe	Italy	Umbria	29849	Human	?	BA.2	GRA	https://www.gisaid.org/
hCoV-19/Italy/APU-IZSPB-PT6479/2022	betacoronavirus	EPI_ISL_11016045	2022-03-07	Europe	Italy	Puglia	29806	Human	?	BA.1.1	GRA	https://www.gisaid.org/
hCoV-19/Italy/VEN-IZSVe-22RS8084-4_TV/2022	betacoronavirus	EPI_ISL_11049045	2022-03-06	Europe	Italy	Veneto	29776	Human	?	BA.1	GRA	https://www.gisaid.org/
hCoV-19/Italy/EMR_AUSLRomagna_C023-22-21/2022	betacoronavirus	EPI_ISL_10736946	2022-03-01	Europe	Italy	Emilia-Romagna	29783	Human	?	BA.1.1	GRA	https://www.gisaid.org/
hCoV-19/Italy/LOM_Auxo_202203117906/2022	betacoronavirus	EPI_ISL_10922846	2022-03-07	Europe	Italy	Lombardy	29684	Human	?	BA.2	GRA	https://www.gisaid.org/
hCoV-19/Italy/UMB-IZSGC-28397.1.54/2022	betacoronavirus	EPI_ISL_11010646	2022-03-07	Europe	Italy	Umbria	29846	Human	?	BA.2	GRA	https://www.gisaid.org/
hCoV-19/Italy/VEN-IZSVe-22RS8085-15_VI/2022	betacoronavirus	EPI_ISL_11048946	2022-03-07	Europe	Italy	Veneto	29851	Human	?	BA.1.1.14	GRA	https://www.gisaid.org/
hCoV-19/Italy/VEN-IZSVe-22RS8084-5_TV/2022	betacoronavirus	EPI_ISL_11049046	2022-03-05	Europe	Italy	Veneto	29867	Human	?	BA.1.1	GRA	https://www.gisaid.org/
hCoV-19/Italy/SIC-CQRC-3422020624-2022/2022	betacoronavirus	EPI_ISL_11055646	2022-03-05	Europe	Italy	Sicily	29726	Human	?	BA.2	GRA	https://www.gisaid.org/
hCoV-19/Italy/PIE_IRCC_15881200/2022	betacoronavirus	EPI_ISL_11030347	2022-03-07	Europe	Italy	Piedmont	29773	Human	?	BA.1.1	GRA	https://www.gisaid.org/
hCoV-19/Italy/LOM_Policlinico_Milano_87826295/2022	betacoronavirus	EPI_ISL_10967647	2022-03-07	Europe	Italy	Lombardy	29783	Human	?	BA.1.17.2	GRA	https://www.gisaid.org/
hCoV-19/Italy/LOM_ASSTMonza_6000044848_20220301071800/2022	betacoronavirus	EPI_ISL_10865047	2022-03-01	Europe	Italy	Lombardy	29542	Human	?	BA.2.9	GRA	https://www.gisaid.org/
hCoV-19/Italy/LOM_Auxo_202203117885/2022	betacoronavirus	EPI_ISL_10922847	2022-03-07	Europe	Italy	Lombardy	29555	Human	?	BA.2	GRA	https://www.gisaid.org/
hCoV-19/Italy/APU-IZSPB-PT6478/2022	betacoronavirus	EPI_ISL_11016047	2022-03-07	Europe	Italy	Puglia	29806	Human	?	BA.1.1	GRA	https://www.gisaid.org/
hCoV-19/Italy/VEN-IZSVe-22RS8085-14_VI/2022	betacoronavirus	EPI_ISL_11048947	2022-03-07	Europe	Italy	Veneto	29812	Human	?	BA.2	GRA	https://www.gisaid.org/
hCoV-19/Italy/VEN-IZSVe-22RS8084-3_TV/2022	betacoronavirus	EPI_ISL_11049047	2022-03-06	Europe	Italy	Veneto	29792	Human	?	BA.1.18	GRA	https://www.gisaid.org/
hCoV-19/Italy/SIC-CQRC-3422020792-2022/2022	betacoronavirus	EPI_ISL_11055647	2022-03-05	Europe	Italy	Sicily	29758	Human	?	BA.2	GRA	https://www.gisaid.org/
hCoV-19/Italy/LOM_Policlinico_Milano_25768491/2022	betacoronavirus	EPI_ISL_10967648	2022-03-07	Europe	Italy	Lombardy	29838	Human	?	B.1.1.529	GRA	https://www.gisaid.org/
hCoV-19/Italy/PIE_IRCC_15881196/2022	betacoronavirus	EPI_ISL_11030348	2022-03-07	Europe	Italy	Piedmont	29800	Human	?	BA.1.1	GRA	https://www.gisaid.org/
hCoV-19/Italy/LOM_Auxo_202203117877/2022	betacoronavirus	EPI_ISL_10922848	2022-03-07	Europe	Italy	Lombardy	29534	Human	?	BA.2	GRA	https://www.gisaid.org/
hCoV-19/Italy/APU-IZSPB-PT6469/2022	betacoronavirus	EPI_ISL_11016048	2022-03-07	Europe	Italy	Puglia	29803	Human	?	BA.1.1	GRA	https://www.gisaid.org/
hCoV-19/Italy/VEN-IZSVe-22RS8085-16_VI/2022	betacoronavirus	EPI_ISL_11048948	2022-03-07	Europe	Italy	Veneto	29867	Human	?	BA.1.1.1	GRA	https://www.gisaid.org/
hCoV-19/Italy/SIC-CQRC-3422020773-2022/2022	betacoronavirus	EPI_ISL_11055648	2022-03-05	Europe	Italy	Sicily	29758	Human	?	BA.2	GRA	https://www.gisaid.org/
hCoV-19/Italy/APU-IZSPB-PT6468/2022	betacoronavirus	EPI_ISL_11016049	2022-03-07	Europe	Italy	Puglia	29800	Human	?	BA.1.1	GRA	https://www.gisaid.org/
hCoV-19/Italy/SIC-CQRC-3422020713-2022/2022	betacoronavirus	EPI_ISL_11055649	2022-03-05	Europe	Italy	Sicily	29758	Human	?	BA.2	GRA	https://www.gisaid.org/
hCoV-19/Italy/LOM_Policlinico_Milano_18066275/2022	betacoronavirus	EPI_ISL_10967650	2022-03-07	Europe	Italy	Lombardy	29838	Human	?	B.1.1.529	GRA	https://www.gisaid.org/
hCoV-19/Italy/SIC-CQRC-3422020753-2022/2022	betacoronavirus	EPI_ISL_11055650	2022-03-05	Europe	Italy	Sicily	29758	Human	?	BA.2	GRA	https://www.gisaid.org/
hCoV-19/Italy/LOM_ASSTMonza_6000044836_20220301071800/2022	betacoronavirus	EPI_ISL_10865050	2022-03-01	Europe	Italy	Lombardy	29614	Human	?	BA.2	GRA	https://www.gisaid.org/
hCoV-19/Italy/SIC-CQRC-3422020175-2022/2022	betacoronavirus	EPI_ISL_10855450	2022-03-02	Europe	Italy	Sicily	29638	Human	?	BA.1.1	GRA	https://www.gisaid.org/
hCoV-19/Italy/LOM_Auxo_202203117857/2022	betacoronavirus	EPI_ISL_10922850	2022-03-07	Europe	Italy	Lombardy	29518	Human	?	BA.2	GRA	https://www.gisaid.org/
hCoV-19/Italy/APU-IZSPB-PT6467/2022	betacoronavirus	EPI_ISL_11016050	2022-03-07	Europe	Italy	Puglia	29766	Human	?	BA.1.1	GRA	https://www.gisaid.org/
hCoV-19/Italy/VEN-IZSVe-22RS8090-24_BL/2022	betacoronavirus	EPI_ISL_11049050	2022-03-07	Europe	Italy	Veneto	29845	Human	?	BA.2	GRA	https://www.gisaid.org/
hCoV-19/Italy/EMR_AUSLRomagna_C023-22-20/2022	betacoronavirus	EPI_ISL_10736951	2022-03-01	Europe	Italy	Emilia-Romagna	29783	Human	?	BA.1.1	GRA	https://www.gisaid.org/
hCoV-19/Italy/LOM_ASSTMonza_6000044842_20220301071800/2022	betacoronavirus	EPI_ISL_10865051	2022-03-01	Europe	Italy	Lombardy	29614	Human	?	BA.2.9	GRA	https://www.gisaid.org/
hCoV-19/Italy/VEN-IZSVe-22RS8090-23_BL/2022	betacoronavirus	EPI_ISL_11049051	2022-03-07	Europe	Italy	Veneto	29845	Human	?	BA.2.3.15	GRA	https://www.gisaid.org/
hCoV-19/Italy/VEN-IZSVe-22RS8085-12_VI/2022	betacoronavirus	EPI_ISL_11048951	2022-03-07	Europe	Italy	Veneto	29845	Human	?	BA.2.9	GRA	https://www.gisaid.org/
hCoV-19/Italy/EMR_AUSLRomagna_C023-22-38/2022	betacoronavirus	EPI_ISL_10736852	2022-03-01	Europe	Italy	Emilia-Romagna	29783	Human	?	BA.1.1	GRA	https://www.gisaid.org/
hCoV-19/Italy/LOM_Policlinico_Milano_70045361/2022	betacoronavirus	EPI_ISL_10967652	2022-03-07	Europe	Italy	Lombardy	29842	Human	?	BA.2	GRA	https://www.gisaid.org/
hCoV-19/Italy/LOM_Auxo_202203117846/2022	betacoronavirus	EPI_ISL_10922853	2022-03-07	Europe	Italy	Lombardy	29535	Human	?	BA.2	GRA	https://www.gisaid.org/
hCoV-19/Italy/SIC-CQRC-3422020796-2022/2022	betacoronavirus	EPI_ISL_11055653	2022-03-05	Europe	Italy	Sicily	29758	Human	?	BA.2	GRA	https://www.gisaid.org/
hCoV-19/Italy/LOM_Policlinico_Milano_49769776/2022	betacoronavirus	EPI_ISL_10967653	2022-03-07	Europe	Italy	Lombardy	29842	Human	?	BA.2.9	GRA	https://www.gisaid.org/
hCoV-19/Italy/VEN-IZSVe-22RS8090-21_BL/2022	betacoronavirus	EPI_ISL_11049053	2022-03-07	Europe	Italy	Veneto	29757	Human	?	BA.2	GRA	https://www.gisaid.org/
hCoV-19/Italy/LOM_Auxo_202203117840/2022	betacoronavirus	EPI_ISL_10922854	2022-03-05	Europe	Italy	Lombardy	29534	Human	?	BA.2.9	GRA	https://www.gisaid.org/
hCoV-19/Italy/VEN-IZSVe-22RS8090-20_BL/2022	betacoronavirus	EPI_ISL_11049054	2022-03-07	Europe	Italy	Veneto	29844	Human	?	BA.1.1	GRA	https://www.gisaid.org/
hCoV-19/Italy/VEN-IZSVe-22RS8085-6_VI/2022	betacoronavirus	EPI_ISL_11048954	2022-03-07	Europe	Italy	Veneto	29736	Human	?	BA.2	GRA	https://www.gisaid.org/
hCoV-19/Italy/APU-IZSPB-PT6464/2022	betacoronavirus	EPI_ISL_11016055	2022-03-07	Europe	Italy	Puglia	29798	Human	?	BA.1.1.11	GRA	https://www.gisaid.org/
hCoV-19/Italy/EMR_AUSLRomagna_C023-22-35/2022	betacoronavirus	EPI_ISL_10736856	2022-03-01	Europe	Italy	Emilia-Romagna	29783	Human	?	BA.1.1	GRA	https://www.gisaid.org/
hCoV-19/Italy/APU-IZSPB-PT6462/2022	betacoronavirus	EPI_ISL_11016056	2022-03-07	Europe	Italy	Puglia	29806	Human	?	BA.1.1	GRA	https://www.gisaid.org/
hCoV-19/Italy/VEN-IZSVe-22RS8085-8_VI/2022	betacoronavirus	EPI_ISL_11048956	2022-03-07	Europe	Italy	Veneto	29781	Human	?	BA.1	GRA	https://www.gisaid.org/
hCoV-19/Italy/LOM_Policlinico_Milano_18067060/2022	betacoronavirus	EPI_ISL_10967657	2022-03-07	Europe	Italy	Lombardy	29842	Human	?	BA.2.3	GRA	https://www.gisaid.org/
hCoV-19/Italy/PIE_IRCC_15881219/2022	betacoronavirus	EPI_ISL_11030329	2022-03-07	Europe	Italy	Piedmont	29841	Human	?	BA.2	O	https://www.gisaid.org/
hCoV-19/Italy/UMB-IZSGC-28397.1.66/2022	betacoronavirus	EPI_ISL_11010658	2022-03-07	Europe	Italy	Umbria	29847	Human	?	BA.2.9	GRA	https://www.gisaid.org/
hCoV-19/Italy/APU-IZSPB-PT6458/2022	betacoronavirus	EPI_ISL_11016058	2022-03-07	Europe	Italy	Puglia	29803	Human	?	BA.1.1.1	GRA	https://www.gisaid.org/
hCoV-19/Italy/SIC-CQRC-3422020800-2022/2022	betacoronavirus	EPI_ISL_11055659	2022-03-05	Europe	Italy	Sicily	29652	Human	?	BA.2	GRA	https://www.gisaid.org/
hCoV-19/Italy/APU-IZSPB-PT6459/2022	betacoronavirus	EPI_ISL_11016059	2022-03-07	Europe	Italy	Puglia	29806	Human	?	BA.1	GRA	https://www.gisaid.org/
hCoV-19/Italy/VEN-IZSVe-22RS8090-14_BL/2022	betacoronavirus	EPI_ISL_11049059	2022-03-07	Europe	Italy	Veneto	29846	Human	?	BA.2.9	GRA	https://www.gisaid.org/
hCoV-19/Italy/VEN-IZSVe-22RS8080_RO/2022	betacoronavirus	EPI_ISL_11048903	2022-03-01	Europe	Italy	Veneto	29864	Human	?	BA.1.15.1	GRA	https://www.gisaid.org/
hCoV-19/Italy/UMB-IZSGC-28397.1.68/2022	betacoronavirus	EPI_ISL_11010660	2022-03-07	Europe	Italy	Umbria	29868	Human	?	BA.1.1	GRA	https://www.gisaid.org/
hCoV-19/Italy/VEN-IZSVe-22RS8090-15_BL/2022	betacoronavirus	EPI_ISL_11049060	2022-03-07	Europe	Italy	Veneto	29860	Human	?	BA.1.1	GRA	https://www.gisaid.org/
hCoV-19/Italy/LAZ-IFO-03080321/2022	betacoronavirus	EPI_ISL_11004161	2022-03-08	Europe	Italy	Lazio	29788	Human	?	BA.1.1.3	GRA	https://www.gisaid.org/
hCoV-19/Italy/VEN-IZSVe-22RS8090-12_BL/2022	betacoronavirus	EPI_ISL_11049062	2022-03-02	Europe	Italy	Veneto	29862	Human	?	BA.1.17.2	GRA	https://www.gisaid.org/
hCoV-19/Italy/UMB-IZSGC-28397.1.71/2022	betacoronavirus	EPI_ISL_11010663	2022-03-07	Europe	Italy	Umbria	29815	Human	?	BA.2.9	GRA	https://www.gisaid.org/
hCoV-19/Italy/VEN-IZSVe-22RS8083-10_VR/2022	betacoronavirus	EPI_ISL_11048963	2022-03-07	Europe	Italy	Veneto	29860	Human	?	BA.1	GRA	https://www.gisaid.org/
hCoV-19/Italy/VEN-IZSVe-22RS8090-9_BL/2022	betacoronavirus	EPI_ISL_11049063	2022-03-06	Europe	Italy	Veneto	29782	Human	?	BA.1.18	GRA	https://www.gisaid.org/
hCoV-19/Italy/VEN-IZSVe-22RS8088-20_PD/2022	betacoronavirus	EPI_ISL_11049008	2022-03-07	Europe	Italy	Veneto	29758	Human	?	BA.2	GRA	https://www.gisaid.org/
hCoV-19/Italy/CAM_IZSM_RD00403792_IZSM_COLLI_TIGEM/2022	betacoronavirus	EPI_ISL_11020515	2022-03-07	Europe	Italy	Campania	29752	Human	?	BA.1.17.2	GRA	https://www.gisaid.org/
hCoV-19/Italy/VEN-IZSVe-22RS8088-7_PD/2022	betacoronavirus	EPI_ISL_11049018	2022-03-06	Europe	Italy	Veneto	29838	Human	?	BA.1.1	GRA	https://www.gisaid.org/
hCoV-19/Italy/APU-IZSPB-PT6505/2022	betacoronavirus	EPI_ISL_11016020	2022-03-07	Europe	Italy	Puglia	29806	Human	?	BA.1	GRA	https://www.gisaid.org/
hCoV-19/Italy/LOM_ASSTMonza_668505_20220302073200/2022	betacoronavirus	EPI_ISL_10865025	2022-03-02	Europe	Italy	Lombardy	29798	Human	?	BA.1.15.1	GRA	https://www.gisaid.org/
hCoV-19/Italy/LOM_Policlinico_Milano_25768062/2022	betacoronavirus	EPI_ISL_10967664	2022-03-06	Europe	Italy	Lombardy	29842	Human	?	BA.2.9	GRA	https://www.gisaid.org/
hCoV-19/Italy/UMB-IZSGC-28397.1.72/2022	betacoronavirus	EPI_ISL_11010664	2022-03-07	Europe	Italy	Umbria	29842	Human	?	BA.1	GRA	https://www.gisaid.org/
hCoV-19/Italy/APU-IZSPB-PT6450/2022	betacoronavirus	EPI_ISL_11016064	2022-03-07	Europe	Italy	Puglia	29806	Human	?	BA.1.1.14	GRA	https://www.gisaid.org/
hCoV-19/Italy/CAM-90390315313_IZSM_COLLI_TIGEM/2022	betacoronavirus	EPI_ISL_11034964	2022-03-11	Europe	Italy	Campania	29799	Human	?	BA.1.17.2	GRA	https://www.gisaid.org/
hCoV-19/Italy/VEN-IZSVe-22RS8083-9_VR/2022	betacoronavirus	EPI_ISL_11048964	2022-03-06	Europe	Italy	Veneto	29832	Human	?	BA.2	GRA	https://www.gisaid.org/
hCoV-19/Italy/PIE_IRCC_15881134/2022	betacoronavirus	EPI_ISL_11030403	2022-03-07	Europe	Italy	Piedmont	29838	Human	?	BA.1.1	GRA	https://www.gisaid.org/
hCoV-19/Italy/PIE_IRCC_15881133/2022	betacoronavirus	EPI_ISL_11030405	2022-03-07	Europe	Italy	Piedmont	29829	Human	?	BA.1.1	GRA	https://www.gisaid.org/
hCoV-19/Italy/UMB-IZSGC-28397.1.40/2022	betacoronavirus	EPI_ISL_11010632	2022-03-07	Europe	Italy	Umbria	29814	Human	?	BA.2	GRA	https://www.gisaid.org/
hCoV-19/Italy/PIE_IRCC_15881121/2022	betacoronavirus	EPI_ISL_11030407	2022-03-07	Europe	Italy	Piedmont	29829	Human	?	BA.1.1	GRA	https://www.gisaid.org/
hCoV-19/Italy/PIE_IRCC_15881129/2022	betacoronavirus	EPI_ISL_11030409	2022-03-07	Europe	Italy	Piedmont	29811	Human	?	BA.1.1	GRA	https://www.gisaid.org/
hCoV-19/Italy/SIC-CQRC-3422020688-2022/2022	betacoronavirus	EPI_ISL_11055665	2022-03-05	Europe	Italy	Sicily	29708	Human	?	BA.2.10.1	GRA	https://www.gisaid.org/
hCoV-19/Italy/PIE_IRCC_15881109/2022	betacoronavirus	EPI_ISL_11030411	2022-03-07	Europe	Italy	Piedmont	29800	Human	?	BA.1.1	GRA	https://www.gisaid.org/
hCoV-19/Italy/APU-IZSPB-PT6451/2022	betacoronavirus	EPI_ISL_11016065	2022-03-07	Europe	Italy	Puglia	29827	Human	?	BA.1.1	GRA	https://www.gisaid.org/
hCoV-19/Italy/VEN-IZSVe-22RS8083-6_VR/2022	betacoronavirus	EPI_ISL_11048965	2022-03-06	Europe	Italy	Veneto	29839	Human	?	BA.1	GRA	https://www.gisaid.org/
hCoV-19/Italy/PIE_IRCC_15881176/2022	betacoronavirus	EPI_ISL_11030365	2022-03-07	Europe	Italy	Piedmont	29838	Human	?	BA.1	GRA	https://www.gisaid.org/
hCoV-19/Italy/SIC-CQRC-3422020711-2022/2022	betacoronavirus	EPI_ISL_11055666	2022-03-05	Europe	Italy	Sicily	29752	Human	?	BA.1.1	GRA	https://www.gisaid.org/
hCoV-19/Italy/CAM-90390314801_IZSM_COLLI_TIGEM/2022	betacoronavirus	EPI_ISL_11034966	2022-03-11	Europe	Italy	Campania	29659	Human	?	BA.1.1	GRA	https://www.gisaid.org/
hCoV-19/Italy/EMR_AUSLRomagna_C023-22-36/2022	betacoronavirus	EPI_ISL_10736866	2022-03-01	Europe	Italy	Emilia-Romagna	29608	Human	?	BA.2.9	GRA	https://www.gisaid.org/
hCoV-19/Italy/LAZ-IFO-03080326/2022	betacoronavirus	EPI_ISL_11004166	2022-03-08	Europe	Italy	Lazio	29791	Human	?	BA.1.1	GRA	https://www.gisaid.org/
hCoV-19/Italy/APU-IZSPB-PT6449/2022	betacoronavirus	EPI_ISL_11016066	2022-03-07	Europe	Italy	Puglia	29841	Human	?	BA.1.1	GRA	https://www.gisaid.org/
hCoV-19/Italy/VEN-IZSVe-22RS8090-10_BL/2022	betacoronavirus	EPI_ISL_11049066	2022-03-06	Europe	Italy	Veneto	29851	Human	?	BA.1.15	GRA	https://www.gisaid.org/
hCoV-19/Italy/PIE_IRCC_15881108/2022	betacoronavirus	EPI_ISL_11030416	2022-03-07	Europe	Italy	Piedmont	29800	Human	?	BA.1.17.2	GRA	https://www.gisaid.org/
hCoV-19/Italy/SIC-CQRC-3422020617-2022/2022	betacoronavirus	EPI_ISL_11055667	2022-03-05	Europe	Italy	Sicily	29726	Human	?	BA.2.3.15	GRA	https://www.gisaid.org/
hCoV-19/Italy/LOM_Policlinico_Milano_87824702/2022	betacoronavirus	EPI_ISL_10967667	2022-03-05	Europe	Italy	Lombardy	29842	Human	?	BA.2.9	GRA	https://www.gisaid.org/
hCoV-19/Italy/LAZ-IFO-03080327/2022	betacoronavirus	EPI_ISL_11004167	2022-03-08	Europe	Italy	Lazio	29799	Human	?	BA.2	GRA	https://www.gisaid.org/
hCoV-19/Italy/UMB-IZSGC-28397.1.75/2022	betacoronavirus	EPI_ISL_11010667	2022-03-07	Europe	Italy	Umbria	29859	Human	?	BA.1.15.1	GRA	https://www.gisaid.org/
hCoV-19/Italy/TAA-PAB_SABES_1900892558/2022	betacoronavirus	EPI_ISL_11030667	2022-03-07	Europe	Italy	Trentino-Alto Adige	29608	Human	?	BA.2.10	GRA	https://www.gisaid.org/
hCoV-19/Italy/VEN-IZSVe-22RS8083-5_VR/2022	betacoronavirus	EPI_ISL_11048967	2022-03-06	Europe	Italy	Veneto	29836	Human	?	BA.2.9	GRA	https://www.gisaid.org/
hCoV-19/Italy/PIE_IRCC_15881260/2022	betacoronavirus	EPI_ISL_11030317	2022-03-07	Europe	Italy	Piedmont	29831	Human	?	BA.1.1.14	GRA	https://www.gisaid.org/
hCoV-19/Italy/CAM-TIGEM-IZSM-COLLI-27634/2022	betacoronavirus	EPI_ISL_11055468	2022-03-06	Europe	Italy	Campania	29882	Human	?	BA.1.1.1	GRA	https://www.gisaid.org/
hCoV-19/Italy/CAM-90390314578_IZSM_COLLI_TIGEM/2022	betacoronavirus	EPI_ISL_11034968	2022-03-11	Europe	Italy	Campania	29791	Human	?	BA.1.1	GRA	https://www.gisaid.org/
hCoV-19/Italy/SIC-CQRC-3422020715-2022/2022	betacoronavirus	EPI_ISL_10855268	2022-03-02	Europe	Italy	Sicily	29726	Human	?	BA.2	GRA	https://www.gisaid.org/
hCoV-19/Italy/CAM-90390312917/2022	betacoronavirus	EPI_ISL_10931568	2022-03-07	Europe	Italy	Campania	29783	Human	?	BA.1.1.1	GRA	https://www.gisaid.org/
hCoV-19/Italy/UMB-IZSGC-28397.1.76/2022	betacoronavirus	EPI_ISL_11010668	2022-03-07	Europe	Italy	Umbria	29848	Human	?	BA.2.9	GRA	https://www.gisaid.org/
hCoV-19/Italy/APU-IZSPB-PT6452/2022	betacoronavirus	EPI_ISL_11016068	2022-03-07	Europe	Italy	Puglia	29763	Human	?	BA.1.1	GRA	https://www.gisaid.org/
hCoV-19/Italy/TAA-PAB_SABES_1900892789/2022	betacoronavirus	EPI_ISL_11030668	2022-03-07	Europe	Italy	Trentino-Alto Adige	29783	Human	?	BA.1.1	GRA	https://www.gisaid.org/
hCoV-19/Italy/LAZ-IFO-03080328/2022	betacoronavirus	EPI_ISL_11004168	2022-03-08	Europe	Italy	Lazio	29786	Human	?	BA.1.1	GRA	https://www.gisaid.org/
hCoV-19/Italy/VEN-IZSVe-22RS8090-4_BL/2022	betacoronavirus	EPI_ISL_11049068	2022-03-06	Europe	Italy	Veneto	29864	Human	?	BA.1.1	GRA	https://www.gisaid.org/
hCoV-19/Italy/SIC-CQRC-3422020619-2022/2022	betacoronavirus	EPI_ISL_11055669	2022-03-05	Europe	Italy	Sicily	29726	Human	?	BA.2	GRA	https://www.gisaid.org/
hCoV-19/Italy/CAM-TIGEM-IZSM-COLLI-27635/2022	betacoronavirus	EPI_ISL_11055469	2022-03-06	Europe	Italy	Campania	29882	Human	?	BA.1.1	GRA	https://www.gisaid.org/
hCoV-19/Italy/PIE_IRCC_15881225/2022	betacoronavirus	EPI_ISL_11030320	2022-03-07	Europe	Italy	Piedmont	29773	Human	?	BA.1.17.2	GRA	https://www.gisaid.org/
hCoV-19/Italy/TAA-PAB_SABES_1900892784/2022	betacoronavirus	EPI_ISL_11030670	2022-03-07	Europe	Italy	Trentino-Alto Adige	29608	Human	?	BA.2	GRA	https://www.gisaid.org/
hCoV-19/Italy/VEN-IZSVe-22RS8090-5_BL/2022	betacoronavirus	EPI_ISL_11049070	2022-03-06	Europe	Italy	Veneto	29798	Human	?	BA.2.9	GRA	https://www.gisaid.org/
hCoV-19/Italy/PIE_IRCC_15881228/2022	betacoronavirus	EPI_ISL_11030321	2022-03-07	Europe	Italy	Piedmont	29838	Human	?	BA.1.1	GRA	https://www.gisaid.org/
hCoV-19/Italy/CAM-90390312924/2022	betacoronavirus	EPI_ISL_10931571	2022-03-06	Europe	Italy	Campania	29608	Human	?	BA.2	GRA	https://www.gisaid.org/
hCoV-19/Italy/LOM_Policlinico_Milano_25766649/2022	betacoronavirus	EPI_ISL_10967671	2022-03-01	Europe	Italy	Lombardy	29842	Human	?	BA.2	GRA	https://www.gisaid.org/
hCoV-19/Italy/UMB-IZSGC-28397.1.79/2022	betacoronavirus	EPI_ISL_11010671	2022-03-07	Europe	Italy	Umbria	29869	Human	?	BA.1.15	GRA	https://www.gisaid.org/
hCoV-19/Italy/TAA-PAB_SABES_1900892593/2022	betacoronavirus	EPI_ISL_11030671	2022-03-07	Europe	Italy	Trentino-Alto Adige	29608	Human	?	BA.2.9	GRA	https://www.gisaid.org/
hCoV-19/Italy/EMR_AUSLRomagna_C025-22-33/2022	betacoronavirus	EPI_ISL_10955871	2022-03-01	Europe	Italy	Emilia-Romagna	29723	Human	?	BA.1.1	GRA	https://www.gisaid.org/
hCoV-19/Italy/VEN-IZSVe-22RS8090-6_BL/2022	betacoronavirus	EPI_ISL_11049071	2022-03-06	Europe	Italy	Veneto	29863	Human	?	BA.1.1	GRA	https://www.gisaid.org/
hCoV-19/Italy/CAM-TIGEM-IZSM-COLLI-27639/2022	betacoronavirus	EPI_ISL_11055471	2022-03-06	Europe	Italy	Campania	29882	Human	?	BA.1.1	GRA	https://www.gisaid.org/
hCoV-19/Italy/EMR_AUSLRomagna_C023-22-17/2022	betacoronavirus	EPI_ISL_10736971	2022-03-01	Europe	Italy	Emilia-Romagna	29608	Human	?	BA.2	GRA	https://www.gisaid.org/
hCoV-19/Italy/SIC-CQRC-3422020462-2022/2022	betacoronavirus	EPI_ISL_11055672	2022-03-05	Europe	Italy	Sicily	29758	Human	?	BA.2	GRA	https://www.gisaid.org/
hCoV-19/Italy/CAM-TIGEM-IZSM-COLLI-27640/2022	betacoronavirus	EPI_ISL_11055472	2022-03-06	Europe	Italy	Campania	29882	Human	?	BA.1	GRA	https://www.gisaid.org/
hCoV-19/Italy/EMR_AUSLRomagna_C025-22-32/2022	betacoronavirus	EPI_ISL_10955872	2022-03-01	Europe	Italy	Emilia-Romagna	29723	Human	?	BA.1.17.2	GRA	https://www.gisaid.org/
hCoV-19/Italy/EMR_AUSLRomagna_C024-22-39/2022	betacoronavirus	EPI_ISL_10945972	2022-03-07	Europe	Italy	Emilia-Romagna	29608	Human	?	BA.2	GRA	https://www.gisaid.org/
hCoV-19/Italy/TAA-PAB_SABES_1900892339/2022	betacoronavirus	EPI_ISL_11030672	2022-03-07	Europe	Italy	Trentino-Alto Adige	29608	Human	?	BA.2	GRA	https://www.gisaid.org/
hCoV-19/Italy/VEN-IZSVe-22RS8090-1_BL/2022	betacoronavirus	EPI_ISL_11049072	2022-03-06	Europe	Italy	Veneto	29851	Human	?	BA.1.17.2	GRA	https://www.gisaid.org/
hCoV-19/Italy/CAM-90390312918/2022	betacoronavirus	EPI_ISL_10931572	2022-03-06	Europe	Italy	Campania	29783	Human	?	BA.1.1	GRA	https://www.gisaid.org/
hCoV-19/Italy/CAM_IZSM_RD20703954077_IZSM_COLLI_TIGEM/2022	betacoronavirus	EPI_ISL_11020923	2022-03-07	Europe	Italy	Campania	29748	Human	?	B.1.1.529	GRA	https://www.gisaid.org/
hCoV-19/Italy/CAM-TIGEM-IZSM-COLLI-27641/2022	betacoronavirus	EPI_ISL_11055473	2022-03-06	Europe	Italy	Campania	29882	Human	?	BA.1	GRA	https://www.gisaid.org/
hCoV-19/Italy/SIC-CQRC-3422020544-2022/2022	betacoronavirus	EPI_ISL_11055673	2022-03-05	Europe	Italy	Sicily	29726	Human	?	BA.2	GRA	https://www.gisaid.org/
hCoV-19/Italy/SIC-CQRC-3422020538-2022/2022	betacoronavirus	EPI_ISL_10855273	2022-03-02	Europe	Italy	Sicily	29726	Human	?	BA.2	GRA	https://www.gisaid.org/
hCoV-19/Italy/EMR_AUSLRomagna_C025-22-31/2022	betacoronavirus	EPI_ISL_10955873	2022-03-01	Europe	Italy	Emilia-Romagna	29723	Human	?	BA.1.17.2	GRA	https://www.gisaid.org/
hCoV-19/Italy/EMR_AUSLRomagna_C024-22-38/2022	betacoronavirus	EPI_ISL_10945973	2022-03-07	Europe	Italy	Emilia-Romagna	29783	Human	?	BA.1.1	GRA	https://www.gisaid.org/
hCoV-19/Italy/VEN-IZSVe-22RS8082-13_VI/2022	betacoronavirus	EPI_ISL_11048973	2022-03-06	Europe	Italy	Veneto	29857	Human	?	BA.1.1	GRA	https://www.gisaid.org/
hCoV-19/Italy/CAM_IZSM_RD20703954078_IZSM_COLLI_TIGEM/2022	betacoronavirus	EPI_ISL_11020924	2022-03-07	Europe	Italy	Campania	29751	Human	?	B.1.1.529	GRA	https://www.gisaid.org/
hCoV-19/Italy/SIC-CQRC-3422020548-2022/2022	betacoronavirus	EPI_ISL_11055674	2022-03-05	Europe	Italy	Sicily	29697	Human	?	BA.2	GRA	https://www.gisaid.org/
hCoV-19/Italy/CAM-90390312629/2022	betacoronavirus	EPI_ISL_10931574	2022-03-06	Europe	Italy	Campania	29783	Human	?	BA.1.1	GRA	https://www.gisaid.org/
hCoV-19/Italy/UMB-IZSGC-28397.1.82/2022	betacoronavirus	EPI_ISL_11010674	2022-03-07	Europe	Italy	Umbria	29848	Human	?	BA.2	GRA	https://www.gisaid.org/
hCoV-19/Italy/TAA-PAB_SABES_1900892537/2022	betacoronavirus	EPI_ISL_11030674	2022-03-07	Europe	Italy	Trentino-Alto Adige	29783	Human	?	BA.1.15.1	GRA	https://www.gisaid.org/
hCoV-19/Italy/VEN-IZSVe-22RS8087-3_RO/2022	betacoronavirus	EPI_ISL_11049074	2022-03-05	Europe	Italy	Veneto	29841	Human	?	BA.1.1	GRA	https://www.gisaid.org/
hCoV-19/Italy/SIC-CQRC-3422020540-2022/2022	betacoronavirus	EPI_ISL_11055675	2022-03-05	Europe	Italy	Sicily	29623	Human	?	BA.2.10.1	GRA	https://www.gisaid.org/
hCoV-19/Italy/CAM-TIGEM-IZSM-COLLI-27643/2022	betacoronavirus	EPI_ISL_11055475	2022-03-06	Europe	Italy	Campania	29882	Human	?	BA.1.1	GRA	https://www.gisaid.org/
hCoV-19/Italy/PIE_IRCC_15881221/2022	betacoronavirus	EPI_ISL_11030326	2022-03-08	Europe	Italy	Piedmont	29838	Human	?	BA.1.1	GRA	https://www.gisaid.org/
hCoV-19/Italy/CAM-90390312803/2022	betacoronavirus	EPI_ISL_10931575	2022-03-06	Europe	Italy	Campania	29774	Human	?	BA.1.1	GRA	https://www.gisaid.org/
hCoV-19/Italy/EMR_AUSLRomagna_C024-22-36/2022	betacoronavirus	EPI_ISL_10945975	2022-03-07	Europe	Italy	Emilia-Romagna	29783	Human	?	BA.1.1.14	GRA	https://www.gisaid.org/
hCoV-19/Italy/LAZ-IFO-03080336/2022	betacoronavirus	EPI_ISL_11004175	2022-03-08	Europe	Italy	Lazio	29774	Human	?	BA.2	GRA	https://www.gisaid.org/
hCoV-19/Italy/VEN-IZSVe-22RS8087-2_RO/2022	betacoronavirus	EPI_ISL_11049075	2022-03-06	Europe	Italy	Veneto	29798	Human	?	BA.2.10	GRA	https://www.gisaid.org/
hCoV-19/Italy/SIC-CQRC-1822020891-2022/2022	betacoronavirus	EPI_ISL_11055676	2022-03-05	Europe	Italy	Sicily	29781	Human	?	BA.1.1	GRA	https://www.gisaid.org/
hCoV-19/Italy/PIE_IRCC_15880851/2022	betacoronavirus	EPI_ISL_10880527	2022-03-01	Europe	Italy	Piedmont	29800	Human	?	BA.1.17.2	GRA	https://www.gisaid.org/
hCoV-19/Italy/CAM_IZSM_RD20703954075_IZSM_COLLI_TIGEM/2022	betacoronavirus	EPI_ISL_11020927	2022-03-07	Europe	Italy	Campania	29751	Human	?	B.1.1.529	GRA	https://www.gisaid.org/
hCoV-19/Italy/CAM-TIGEM-IZSM-COLLI-27709/2022	betacoronavirus	EPI_ISL_11055527	2022-03-06	Europe	Italy	Campania	29877	Human	?	BA.2	GRA	https://www.gisaid.org/
hCoV-19/Italy/UMB-IZSGC-28397.1.84/2022	betacoronavirus	EPI_ISL_11010676	2022-03-07	Europe	Italy	Umbria	29839	Human	?	BA.2	GRA	https://www.gisaid.org/
hCoV-19/Italy/CAM_IZSM_RD20703954099_IZSM_COLLI_TIGEM/2022	betacoronavirus	EPI_ISL_11020476	2022-03-07	Europe	Italy	Campania	29748	Human	?	BA.1.1	GRA	https://www.gisaid.org/
hCoV-19/Italy/TAA-PAB_SABES_1900892461/2022	betacoronavirus	EPI_ISL_11030676	2022-03-07	Europe	Italy	Trentino-Alto Adige	29608	Human	?	BA.2	GRA	https://www.gisaid.org/
hCoV-19/Italy/VEN-IZSVe-22RS8082-9_VI/2022	betacoronavirus	EPI_ISL_11048976	2022-03-06	Europe	Italy	Veneto	29841	Human	?	BA.1.1	GRA	https://www.gisaid.org/
hCoV-19/Italy/SIC-CQRC-3422020536-2022/2022	betacoronavirus	EPI_ISL_11055677	2022-03-05	Europe	Italy	Sicily	29749	Human	?	BA.2.3.15	GRA	https://www.gisaid.org/
hCoV-19/Italy/CAM-TIGEM-IZSM-COLLI-27645/2022	betacoronavirus	EPI_ISL_11055477	2022-03-06	Europe	Italy	Campania	29882	Human	?	BA.1.17.2	GRA	https://www.gisaid.org/
hCoV-19/Italy/CAM-90390314069/2022	betacoronavirus	EPI_ISL_10931577	2022-03-11	Europe	Italy	Campania	29783	Human	?	BA.1.1	GRA	https://www.gisaid.org/
hCoV-19/Italy/LAZ-IFO-03080339/2022	betacoronavirus	EPI_ISL_11004177	2022-03-08	Europe	Italy	Lazio	29788	Human	?	BA.1.1	GRA	https://www.gisaid.org/
hCoV-19/Italy/UMB-IZSGC-28397.1.85/2022	betacoronavirus	EPI_ISL_11010677	2022-03-07	Europe	Italy	Umbria	29866	Human	?	BA.1	GRA	https://www.gisaid.org/
hCoV-19/Italy/TAA-PAB_SABES_1900892331/2022	betacoronavirus	EPI_ISL_11030677	2022-03-07	Europe	Italy	Trentino-Alto Adige	29783	Human	?	BA.1.1	GRA	https://www.gisaid.org/
hCoV-19/Italy/VEN-IZSVe-22RS8082-12_VI/2022	betacoronavirus	EPI_ISL_11048977	2022-03-06	Europe	Italy	Veneto	29840	Human	?	BA.1	GRA	https://www.gisaid.org/
hCoV-19/Italy/PIE_IRCC_15881191/2022	betacoronavirus	EPI_ISL_11030354	2022-03-07	Europe	Italy	Piedmont	29838	Human	?	BA.1.1	GRA	https://www.gisaid.org/
hCoV-19/Italy/SIC-CQRC-1822020921-2022/2022	betacoronavirus	EPI_ISL_11055678	2022-03-05	Europe	Italy	Sicily	29764	Human	?	BA.2	GRA	https://www.gisaid.org/
hCoV-19/Italy/CAM-TIGEM-IZSM-COLLI-27646/2022	betacoronavirus	EPI_ISL_11055478	2022-03-06	Europe	Italy	Campania	29882	Human	?	BA.1.1	GRA	https://www.gisaid.org/
hCoV-19/Italy/LOM_Auxo_202203117819/2022	betacoronavirus	EPI_ISL_10922855	2022-03-07	Europe	Italy	Lombardy	29535	Human	?	BA.2	GRA	https://www.gisaid.org/
hCoV-19/Italy/PIE_IRCC_15881192/2022	betacoronavirus	EPI_ISL_11030355	2022-03-07	Europe	Italy	Piedmont	29841	Human	?	BA.2	GRA	https://www.gisaid.org/
hCoV-19/Italy/CAM-90390312933/2022	betacoronavirus	EPI_ISL_10931578	2022-03-06	Europe	Italy	Campania	29783	Human	?	BA.1.17.2	GRA	https://www.gisaid.org/
hCoV-19/Italy/EMR_AUSLRomagna_C025-22-25/2022	betacoronavirus	EPI_ISL_10955878	2022-03-07	Europe	Italy	Emilia-Romagna	29593	Human	?	BA.2.3.15	GRA	https://www.gisaid.org/
hCoV-19/Italy/EMR_AUSLRomagna_C024-22-37/2022	betacoronavirus	EPI_ISL_10945978	2022-03-07	Europe	Italy	Emilia-Romagna	29723	Human	?	BA.1.1	GRA	https://www.gisaid.org/
hCoV-19/Italy/LAZ-IFO-03080340/2022	betacoronavirus	EPI_ISL_11004178	2022-03-08	Europe	Italy	Lazio	29796	Human	?	BA.1.1	GRA	https://www.gisaid.org/
hCoV-19/Italy/UMB-IZSGC-28397.1.86/2022	betacoronavirus	EPI_ISL_11010678	2022-03-07	Europe	Italy	Umbria	29844	Human	?	BA.2	GRA	https://www.gisaid.org/
hCoV-19/Italy/CAM_IZSM_RD20703953729_IZSM_COLLI_TIGEM/2022	betacoronavirus	EPI_ISL_11020478	2022-03-07	Europe	Italy	Campania	29748	Human	?	BA.1	GRA	https://www.gisaid.org/
hCoV-19/Italy/VEN-IZSVe-22RS8082-8_VI/2022	betacoronavirus	EPI_ISL_11048978	2022-03-06	Europe	Italy	Veneto	29844	Human	?	BA.2	GRA	https://www.gisaid.org/
hCoV-19/Italy/CAM-TIGEM-IZSM-COLLI-27647/2022	betacoronavirus	EPI_ISL_11055479	2022-03-06	Europe	Italy	Campania	29882	Human	?	BA.1.21.1	GRA	https://www.gisaid.org/
hCoV-19/Italy/EMR_AUSLRomagna_C025-22-23/2022	betacoronavirus	EPI_ISL_10955879	2022-03-07	Europe	Italy	Emilia-Romagna	29783	Human	?	BA.1.1	GRA	https://www.gisaid.org/
hCoV-19/Italy/LAZ-IFO-03080341/2022	betacoronavirus	EPI_ISL_11004179	2022-03-08	Europe	Italy	Lazio	29798	Human	?	BA.2.9	GRA	https://www.gisaid.org/
hCoV-19/Italy/CAM_IZSM_RD20703954125_IZSM_COLLI_TIGEM/2022	betacoronavirus	EPI_ISL_11020479	2022-03-07	Europe	Italy	Campania	29748	Human	?	BA.1.1	GRA	https://www.gisaid.org/
hCoV-19/Italy/TAA-PAB_SABES_5600084809/2022	betacoronavirus	EPI_ISL_11030679	2022-03-07	Europe	Italy	Trentino-Alto Adige	29786	Human	?	BA.2	GRA	https://www.gisaid.org/
hCoV-19/Italy/VEN-IZSVe-22RS8082-6_VI/2022	betacoronavirus	EPI_ISL_11048979	2022-03-05	Europe	Italy	Veneto	29841	Human	?	BA.1.1	GRA	https://www.gisaid.org/
hCoV-19/Italy/CAM-TIGEM-IZSM-COLLI-27648/2022	betacoronavirus	EPI_ISL_11055480	2022-03-07	Europe	Italy	Campania	29882	Human	?	BA.1.1	GRA	https://www.gisaid.org/
hCoV-19/Italy/CAM_IZSM_RD20703954067_IZSM_COLLI_TIGEM/2022	betacoronavirus	EPI_ISL_11020480	2022-03-07	Europe	Italy	Campania	29748	Human	?	BA.1.1	GRA	https://www.gisaid.org/
hCoV-19/Italy/VEN-IZSVe-22RS8082-5_VI/2022	betacoronavirus	EPI_ISL_11048980	2022-03-05	Europe	Italy	Veneto	29835	Human	?	BA.1.1	GRA	https://www.gisaid.org/
hCoV-19/Italy/UMB-IZSGC-28397.1.88/2022	betacoronavirus	EPI_ISL_11010680	2022-03-07	Europe	Italy	Umbria	29846	Human	?	BA.2	GRA	https://www.gisaid.org/
hCoV-19/Italy/LOM_Policlinico_Milano_87826344/2022	betacoronavirus	EPI_ISL_10967659	2022-03-07	Europe	Italy	Lombardy	29842	Human	?	BA.2	GRA	https://www.gisaid.org/
hCoV-19/Italy/EMR_AUSLRomagna_C025-22-24/2022	betacoronavirus	EPI_ISL_10955881	2022-03-07	Europe	Italy	Emilia-Romagna	29783	Human	?	BA.1.1	GRA	https://www.gisaid.org/
hCoV-19/Italy/LAZ-IFO-03080343/2022	betacoronavirus	EPI_ISL_11004181	2022-03-08	Europe	Italy	Lazio	29765	Human	?	BA.2.3	GRA	https://www.gisaid.org/
hCoV-19/Italy/UMB-IZSGC-28397.1.89/2022	betacoronavirus	EPI_ISL_11010681	2022-03-07	Europe	Italy	Umbria	29852	Human	?	BA.1.1	GRA	https://www.gisaid.org/
hCoV-19/Italy/CAM_IZSM_RD20703778867_IZSM_COLLI_TIGEM/2022	betacoronavirus	EPI_ISL_11020481	2022-03-07	Europe	Italy	Campania	29752	Human	?	BA.1.1	GRA	https://www.gisaid.org/
hCoV-19/Italy/PIE_IRCC_15881187/2022	betacoronavirus	EPI_ISL_11030359	2022-03-07	Europe	Italy	Piedmont	29800	Human	?	BA.1.1	GRA	https://www.gisaid.org/
hCoV-19/Italy/VEN-IZSVe-22RS8082-4_VI/2022	betacoronavirus	EPI_ISL_11048982	2022-03-05	Europe	Italy	Veneto	29767	Human	?	BA.1.1	GRA	https://www.gisaid.org/
hCoV-19/Italy/LOM_Policlinico_Milano_18067649/2022	betacoronavirus	EPI_ISL_10967660	2022-03-07	Europe	Italy	Lombardy	29835	Human	?	B.1.1.529	GRA	https://www.gisaid.org/
hCoV-19/Italy/CAM-90390312923/2022	betacoronavirus	EPI_ISL_10931573	2022-03-06	Europe	Italy	Campania	29610	Human	?	BA.2.9	GRA	https://www.gisaid.org/
hCoV-19/Italy/VEN-IZSVe-22RS8090-2_BL/2022	betacoronavirus	EPI_ISL_11049073	2022-03-06	Europe	Italy	Veneto	29868	Human	?	BA.1	GRA	https://www.gisaid.org/
hCoV-19/Italy/CAM_IZSM_RD20703954074_IZSM_COLLI_TIGEM/2022	betacoronavirus	EPI_ISL_11020925	2022-03-07	Europe	Italy	Campania	29751	Human	?	B.1.1.529	GRA	https://www.gisaid.org/
hCoV-19/Italy/LAZ-IFO-03080345/2022	betacoronavirus	EPI_ISL_11004183	2022-03-08	Europe	Italy	Lazio	29795	Human	?	BA.1.1	GRA	https://www.gisaid.org/
hCoV-19/Italy/CAM_IZSM_RD20703778837_IZSM_COLLI_TIGEM/2022	betacoronavirus	EPI_ISL_11020483	2022-03-07	Europe	Italy	Campania	29752	Human	?	BA.1.1	GRA	https://www.gisaid.org/
hCoV-19/Italy/VEN-IZSVe-22RS8082-3_VI/2022	betacoronavirus	EPI_ISL_11048983	2022-03-05	Europe	Italy	Veneto	29861	Human	?	BA.1.17.2	GRA	https://www.gisaid.org/
hCoV-19/Italy/SIC-CQRC-3422020719-2022/2022	betacoronavirus	EPI_ISL_11055654	2022-03-05	Europe	Italy	Sicily	29758	Human	?	BA.2	GRA	https://www.gisaid.org/
hCoV-19/Italy/EMR_AUSLRomagna_C024-22-06/2022	betacoronavirus	EPI_ISL_10946025	2022-03-07	Europe	Italy	Emilia-Romagna	29608	Human	?	BA.2	GRA	https://www.gisaid.org/
hCoV-19/Italy/CAM-TIGEM-IZSM-COLLI-27653/2022	betacoronavirus	EPI_ISL_11055484	2022-03-06	Europe	Italy	Campania	29882	Human	?	BA.1	GRA	https://www.gisaid.org/
hCoV-19/Italy/PIE_IRCC_15881135/2022	betacoronavirus	EPI_ISL_11030401	2022-03-07	Europe	Italy	Piedmont	29841	Human	?	BA.2	O	https://www.gisaid.org/
hCoV-19/Italy/PIE_IRCC_15881131/2022	betacoronavirus	EPI_ISL_11030402	2022-03-07	Europe	Italy	Piedmont	29841	Human	?	BA.2	O	https://www.gisaid.org/
hCoV-19/Italy/PIE_IRCC_15881128/2022	betacoronavirus	EPI_ISL_11030408	2022-03-07	Europe	Italy	Piedmont	29803	Human	?	BA.2	O	https://www.gisaid.org/
hCoV-19/Italy/LOM_567071662PAL/2022	betacoronavirus	EPI_ISL_10909421	2022-03-07	Europe	Italy	Lombardy	29803	Human	?	BA.2	GR	https://www.gisaid.org/
hCoV-19/Italy/LOM_80983938ROM/2022	betacoronavirus	EPI_ISL_10909423	2022-03-07	Europe	Italy	Lombardy	29803	Human	?	BA.2	GR	https://www.gisaid.org/
hCoV-19/Italy/LOM_80984144SCA/2022	betacoronavirus	EPI_ISL_10909426	2022-03-07	Europe	Italy	Lombardy	29803	Human	?	BA.2.9	GR	https://www.gisaid.org/
hCoV-19/Italy/LOM_36919365MAI/2022	betacoronavirus	EPI_ISL_10909427	2022-03-07	Europe	Italy	Lombardy	29803	Human	?	BA.2	GR	https://www.gisaid.org/
hCoV-19/Italy/PIE_IRCC_15880850/2022	betacoronavirus	EPI_ISL_10880529	2022-03-01	Europe	Italy	Piedmont	29829	Human	?	BA.2	O	https://www.gisaid.org/
hCoV-19/Italy/PIE_IRCC_15881113/2022	betacoronavirus	EPI_ISL_11030414	2022-03-07	Europe	Italy	Piedmont	29797	Human	?	BA.2	O	https://www.gisaid.org/
hCoV-19/Italy/PIE_IRCC_15881217/2022	betacoronavirus	EPI_ISL_11030331	2022-03-07	Europe	Italy	Piedmont	29841	Human	?	BA.2	O	https://www.gisaid.org/
hCoV-19/Italy/LOM_Policlinico_Milano_87826269/2022	betacoronavirus	EPI_ISL_10967658	2022-03-07	Europe	Italy	Lombardy	29842	Human	?	BA.2	GR	https://www.gisaid.org/
hCoV-19/Italy/LOM_Policlinico_Milano_49769781/2022	betacoronavirus	EPI_ISL_10967654	2022-03-07	Europe	Italy	Lombardy	29842	Human	?	BA.2.9	GR	https://www.gisaid.org/
hCoV-19/Italy/LOM_36918789MIS/2022	betacoronavirus	EPI_ISL_10909432	2022-03-07	Europe	Italy	Lombardy	29841	Human	?	BA.2.9	GR	https://www.gisaid.org/
hCoV-19/Italy/LOM_36919117ROM/2022	betacoronavirus	EPI_ISL_10909433	2022-03-07	Europe	Italy	Lombardy	29841	Human	?	B.1.1.529	GR	https://www.gisaid.org/
hCoV-19/Italy/PIE_IRCC_15881212/2022	betacoronavirus	EPI_ISL_11030333	2022-03-07	Europe	Italy	Piedmont	29841	Human	?	BA.2	O	https://www.gisaid.org/
hCoV-19/Italy/PIE_IRCC_15881213/2022	betacoronavirus	EPI_ISL_11030334	2022-03-07	Europe	Italy	Piedmont	29841	Human	?	BA.2	O	https://www.gisaid.org/
hCoV-19/Italy/LOM_80983989LUC/2022	betacoronavirus	EPI_ISL_10909434	2022-03-07	Europe	Italy	Lombardy	29803	Human	?	BA.2	GR	https://www.gisaid.org/
hCoV-19/Italy/LOM_80983953PAT/2022	betacoronavirus	EPI_ISL_10909435	2022-03-07	Europe	Italy	Lombardy	29803	Human	?	BA.2	GR	https://www.gisaid.org/
hCoV-19/Italy/LOM_36914193MBO/2022	betacoronavirus	EPI_ISL_10909436	2022-03-07	Europe	Italy	Lombardy	29803	Human	?	BA.2.3	GR	https://www.gisaid.org/
hCoV-19/Italy/LOM_36919107BER/2022	betacoronavirus	EPI_ISL_10909437	2022-03-07	Europe	Italy	Lombardy	29803	Human	?	BA.2	GR	https://www.gisaid.org/
hCoV-19/Italy/LOM_36918856SCH/2022	betacoronavirus	EPI_ISL_10909438	2022-03-07	Europe	Italy	Lombardy	29841	Human	?	BA.2.9	GR	https://www.gisaid.org/
hCoV-19/Italy/PIE_IRCC_15881205/2022	betacoronavirus	EPI_ISL_11030340	2022-03-07	Europe	Italy	Piedmont	29791	Human	?	BA.2	O	https://www.gisaid.org/
hCoV-19/Italy/PIE_IRCC_15881204/2022	betacoronavirus	EPI_ISL_11030342	2022-03-07	Europe	Italy	Piedmont	29826	Human	?	BA.2	O	https://www.gisaid.org/
hCoV-19/Italy/PIE_IRCC_15881202/2022	betacoronavirus	EPI_ISL_11030344	2022-03-07	Europe	Italy	Piedmont	29803	Human	?	BA.2	O	https://www.gisaid.org/
hCoV-19/Italy/PIE_IRCC_15881197/2022	betacoronavirus	EPI_ISL_11030345	2022-03-07	Europe	Italy	Piedmont	29841	Human	?	BA.2	O	https://www.gisaid.org/
hCoV-19/Italy/PIE_IRCC_15881201/2022	betacoronavirus	EPI_ISL_11030346	2022-03-07	Europe	Italy	Piedmont	29803	Human	?	BA.2	O	https://www.gisaid.org/
hCoV-19/Italy/PIE_IRCC_15881195/2022	betacoronavirus	EPI_ISL_11030349	2022-03-07	Europe	Italy	Piedmont	29841	Human	?	BA.2	O	https://www.gisaid.org/
hCoV-19/Italy/LOM_Policlinico_Milano_87826909/2022	betacoronavirus	EPI_ISL_10967649	2022-03-07	Europe	Italy	Lombardy	29816	Human	?	BA.2	GR	https://www.gisaid.org/
hCoV-19/Italy/LOM_Policlinico_Milano_18067916/2022	betacoronavirus	EPI_ISL_10967651	2022-03-07	Europe	Italy	Lombardy	29842	Human	?	BA.2.9	GR	https://www.gisaid.org/
hCoV-19/Italy/PIE_IRCC_15881189/2022	betacoronavirus	EPI_ISL_11030353	2022-03-07	Europe	Italy	Piedmont	29841	Human	?	BA.2	O	https://www.gisaid.org/
hCoV-19/Italy/PIE_IRCC_15881184/2022	betacoronavirus	EPI_ISL_11030361	2022-03-07	Europe	Italy	Piedmont	29841	Human	?	BA.2	O	https://www.gisaid.org/
hCoV-19/Italy/LOM_697230ADA/2022	betacoronavirus	EPI_ISL_10909425	2022-03-07	Europe	Italy	Lombardy	29803	Human	?	BA.2	GR	https://www.gisaid.org/
hCoV-19/Italy/PIE_IRCC_15881127/2022	betacoronavirus	EPI_ISL_11030410	2022-03-07	Europe	Italy	Piedmont	29803	Human	?	BA.2	O	https://www.gisaid.org/
hCoV-19/Italy/PIE_IRCC_15881111/2022	betacoronavirus	EPI_ISL_11030415	2022-03-07	Europe	Italy	Piedmont	29841	Human	?	BA.2	O	https://www.gisaid.org/
hCoV-19/Italy/PIE_IRCC_15881224/2022	betacoronavirus	EPI_ISL_11030323	2022-03-07	Europe	Italy	Piedmont	29841	Human	?	BA.2.9	O	https://www.gisaid.org/
hCoV-19/Italy/PIE_IRCC_15881169/2022	betacoronavirus	EPI_ISL_11030373	2022-03-07	Europe	Italy	Piedmont	29841	Human	?	BA.2.9	O	https://www.gisaid.org/
hCoV-19/Italy/PIE_IRCC_15881190/2022	betacoronavirus	EPI_ISL_11030357	2022-03-07	Europe	Italy	Piedmont	29841	Human	?	BA.2	O	https://www.gisaid.org/
hCoV-19/Italy/PIE_IRCC_15881185/2022	betacoronavirus	EPI_ISL_11030358	2022-03-07	Europe	Italy	Piedmont	29841	Human	?	BA.2	O	https://www.gisaid.org/
hCoV-19/Italy/PIE_IRCC_15881186/2022	betacoronavirus	EPI_ISL_11030360	2022-03-07	Europe	Italy	Piedmont	29803	Human	?	BA.2	O	https://www.gisaid.org/
hCoV-19/Italy/PIE_IRCC_15881153/2022	betacoronavirus	EPI_ISL_11030383	2022-03-07	Europe	Italy	Piedmont	29841	Human	?	BA.2.9	O	https://www.gisaid.org/
hCoV-19/Italy/PIE_IRCC_15881154/2022	betacoronavirus	EPI_ISL_11030384	2022-03-07	Europe	Italy	Piedmont	29841	Human	?	BA.2	O	https://www.gisaid.org/
hCoV-19/Italy/PIE_IRCC_15881152/2022	betacoronavirus	EPI_ISL_11030385	2022-03-07	Europe	Italy	Piedmont	29815	Human	?	BA.2	O	https://www.gisaid.org/
hCoV-19/Italy/PIE_IRCC_15881151/2022	betacoronavirus	EPI_ISL_11030386	2022-03-07	Europe	Italy	Piedmont	29803	Human	?	BA.2	O	https://www.gisaid.org/
hCoV-19/Italy/PIE_IRCC_15881173/2022	betacoronavirus	EPI_ISL_11030367	2022-03-07	Europe	Italy	Piedmont	29835	Human	?	BA.2	O	https://www.gisaid.org/
hCoV-19/Italy/PIE_IRCC_15881145/2022	betacoronavirus	EPI_ISL_11030389	2022-03-07	Europe	Italy	Piedmont	29841	Human	?	BA.2	O	https://www.gisaid.org/
hCoV-19/Italy/PIE_IRCC_15881146/2022	betacoronavirus	EPI_ISL_11030391	2022-03-07	Europe	Italy	Piedmont	29841	Human	?	BA.2	O	https://www.gisaid.org/
hCoV-19/Italy/PIE_IRCC_15881172/2022	betacoronavirus	EPI_ISL_11030370	2022-03-07	Europe	Italy	Piedmont	29841	Human	?	BA.2	O	https://www.gisaid.org/
hCoV-19/Italy/PIE_IRCC_15881148/2022	betacoronavirus	EPI_ISL_11030388	2022-03-07	Europe	Italy	Piedmont	29841	Human	?	BA.2	O	https://www.gisaid.org/
hCoV-19/Italy/PIE_IRCC_15881220/2022	betacoronavirus	EPI_ISL_11030328	2022-03-07	Europe	Italy	Piedmont	29841	Human	?	BA.2	O	https://www.gisaid.org/
hCoV-19/Italy/PIE_IRCC_15881229/2022	betacoronavirus	EPI_ISL_11030319	2022-03-07	Europe	Italy	Piedmont	29841	Human	?	BA.2.9	O	https://www.gisaid.org/
hCoV-19/Italy/PIE_IRCC_15881132/2022	betacoronavirus	EPI_ISL_11030406	2022-03-07	Europe	Italy	Piedmont	29841	Human	?	BA.2	O	https://www.gisaid.org/
hCoV-19/Italy/PIE_IRCC_15881171/2022	betacoronavirus	EPI_ISL_11030372	2022-03-07	Europe	Italy	Piedmont	29803	Human	?	BA.2	O	https://www.gisaid.org/
hCoV-19/Italy/PIE_IRCC_15881139/2022	betacoronavirus	EPI_ISL_11030395	2022-03-07	Europe	Italy	Piedmont	29841	Human	?	BA.2	O	https://www.gisaid.org/
hCoV-19/Italy/PIE_IRCC_15881160/2022	betacoronavirus	EPI_ISL_11030375	2022-03-07	Europe	Italy	Piedmont	29841	Human	?	BA.2	O	https://www.gisaid.org/
hCoV-19/Italy/PIE_IRCC_15881141/2022	betacoronavirus	EPI_ISL_11030396	2022-03-07	Europe	Italy	Piedmont	29841	Human	?	BA.2	O	https://www.gisaid.org/
hCoV-19/Italy/PIE_IRCC_15881179/2022	betacoronavirus	EPI_ISL_11030363	2022-03-07	Europe	Italy	Piedmont	29841	Human	?	BA.2	O	https://www.gisaid.org/
hCoV-19/Italy/LOM_Policlinico_Milano_18067125/2022	betacoronavirus	EPI_ISL_10967656	2022-03-07	Europe	Italy	Lombardy	29842	Human	?	BA.2	GR	https://www.gisaid.org/
hCoV-19/Italy/PIE_IRCC_15881158/2022	betacoronavirus	EPI_ISL_11030379	2022-03-07	Europe	Italy	Piedmont	29841	Human	?	BA.2	O	https://www.gisaid.org/
hCoV-19/Italy/SIC-CQRC-3422021339-2022/2022	betacoronavirus	EPI_ISL_11055680	2022-03-07	Europe	Italy	Sicily	29783	Human	?	BA.1	GRA	https://www.gisaid.org/
hCoV-19/Italy/PIE_IRCC_15881180/2022	betacoronavirus	EPI_ISL_11030362	2022-03-07	Europe	Italy	Piedmont	29801	Human	?	BA.1.1	GRA	https://www.gisaid.org/
hCoV-19/Italy/LOM_Auxo_202203117864/2022	betacoronavirus	EPI_ISL_10922851	2022-03-07	Europe	Italy	Lombardy	29531	Human	?	BA.2	GRA	https://www.gisaid.org/
hCoV-19/Italy/EMR_AUSLRomagna_C025-22-28/2022	betacoronavirus	EPI_ISL_10955875	2022-03-07	Europe	Italy	Emilia-Romagna	29608	Human	?	BA.2	GRA	https://www.gisaid.org/
hCoV-19/Italy/CAM-90390312800/2022	betacoronavirus	EPI_ISL_10931584	2022-03-05	Europe	Italy	Campania	29608	Human	?	BA.2	GRA	https://www.gisaid.org/
hCoV-19/Italy/EMR_AUSLRomagna_C025-22-20/2022	betacoronavirus	EPI_ISL_10955884	2022-03-07	Europe	Italy	Emilia-Romagna	29608	Human	?	BA.2	GRA	https://www.gisaid.org/
hCoV-19/Italy/EMR_AUSLRomagna_C024-22-32/2022	betacoronavirus	EPI_ISL_10945984	2022-03-07	Europe	Italy	Emilia-Romagna	29608	Human	?	BA.2	GRA	https://www.gisaid.org/
hCoV-19/Italy/LAZ-IFO-03080346/2022	betacoronavirus	EPI_ISL_11004184	2022-03-08	Europe	Italy	Lazio	29785	Human	?	BA.1.1	GRA	https://www.gisaid.org/
hCoV-19/Italy/TAA-PAB_SABES_1900892506/2022	betacoronavirus	EPI_ISL_11030675	2022-03-07	Europe	Italy	Trentino-Alto Adige	29608	Human	?	BA.2	GRA	https://www.gisaid.org/
hCoV-19/Italy/UMB-IZSGC-28397.1.92/2022	betacoronavirus	EPI_ISL_11010684	2022-03-07	Europe	Italy	Umbria	29869	Human	?	BA.1	GRA	https://www.gisaid.org/
hCoV-19/Italy/VEN-IZSVe-22RS8081-11_VI/2022	betacoronavirus	EPI_ISL_11048984	2022-03-06	Europe	Italy	Veneto	29851	Human	?	BA.1.1	GRA	https://www.gisaid.org/
hCoV-19/Italy/LOM_Policlinico_Milano_25122590/2022	betacoronavirus	EPI_ISL_10967663	2022-03-06	Europe	Italy	Lombardy	29838	Human	?	B.1.1.529	GRA	https://www.gisaid.org/
hCoV-19/Italy/EMR_AUSLRomagna_C025-22-19/2022	betacoronavirus	EPI_ISL_10955885	2022-03-07	Europe	Italy	Emilia-Romagna	29687	Human	?	BA.1.1	GRA	https://www.gisaid.org/
hCoV-19/Italy/LAZ-IFO-03080347/2022	betacoronavirus	EPI_ISL_11004185	2022-03-08	Europe	Italy	Lazio	29788	Human	?	BA.1	GRA	https://www.gisaid.org/
hCoV-19/Italy/ABR-IZSGC-26958/2022	betacoronavirus	EPI_ISL_11008385	2022-03-04	Europe	Italy	Abruzzo	29842	Human	?	BA.1.1.1	GRA	https://www.gisaid.org/
hCoV-19/Italy/UMB-IZSGC-27498.1.72/2022	betacoronavirus	EPI_ISL_11010585	2022-03-01	Europe	Italy	Umbria	29869	Human	?	BA.1.1	GRA	https://www.gisaid.org/
hCoV-19/Italy/CAM_IZSM_RD20703778850_IZSM_COLLI_TIGEM/2022	betacoronavirus	EPI_ISL_11020485	2022-03-07	Europe	Italy	Campania	29752	Human	?	BA.1.1	GRA	https://www.gisaid.org/
hCoV-19/Italy/VEN-IZSVe-22RS8082-2_VI/2022	betacoronavirus	EPI_ISL_11048985	2022-03-05	Europe	Italy	Veneto	29851	Human	?	BA.1.1	GRA	https://www.gisaid.org/
hCoV-19/Italy/VEN-IZSVe-22RS8082-11_VI/2022	betacoronavirus	EPI_ISL_11048970	2022-03-06	Europe	Italy	Veneto	29839	Human	?	BA.1.17.2	GRA	https://www.gisaid.org/
hCoV-19/Italy/VEN-IZSVe-22RS8083-3_VR/2022	betacoronavirus	EPI_ISL_11048971	2022-03-06	Europe	Italy	Veneto	29847	Human	?	BA.2	GRA	https://www.gisaid.org/
hCoV-19/Italy/VEN-IZSVe-22RS8085-5_VI/2022	betacoronavirus	EPI_ISL_11048958	2022-03-07	Europe	Italy	Veneto	29770	Human	?	BA.2	GRA	https://www.gisaid.org/
hCoV-19/Italy/VEN-IZSVe-22RS8089-1_PD/2022	betacoronavirus	EPI_ISL_11048935	2022-03-05	Europe	Italy	Veneto	29765	Human	?	BA.1.17.2	GRA	https://www.gisaid.org/
hCoV-19/Italy/VEN-IZSVe-22RS8083-7_VR/2022	betacoronavirus	EPI_ISL_11048966	2022-03-06	Europe	Italy	Veneto	29799	Human	?	BA.2	GRA	https://www.gisaid.org/
hCoV-19/Italy/VEN-IZSVe-22RS8090-18_BL/2022	betacoronavirus	EPI_ISL_11049056	2022-03-07	Europe	Italy	Veneto	29845	Human	?	BA.2.9	GRA	https://www.gisaid.org/
hCoV-19/Italy/VEN-IZSVe-22RS8090-19_BL/2022	betacoronavirus	EPI_ISL_11049055	2022-03-07	Europe	Italy	Veneto	29812	Human	?	BA.2	GRA	https://www.gisaid.org/
hCoV-19/Italy/VEN-IZSVe-22RS8083-2_VR/2022	betacoronavirus	EPI_ISL_11048968	2022-03-06	Europe	Italy	Veneto	29776	Human	?	BA.1.1	GRA	https://www.gisaid.org/
hCoV-19/Italy/VEN-IZSVe-22RS8085-11_VI/2022	betacoronavirus	EPI_ISL_11048949	2022-03-07	Europe	Italy	Veneto	29840	Human	?	BA.1.1.1	GRA	https://www.gisaid.org/
hCoV-19/Italy/VEN-IZSVe-22RS8090-11_BL/2022	betacoronavirus	EPI_ISL_11049065	2022-03-07	Europe	Italy	Veneto	29845	Human	?	BA.2	GRA	https://www.gisaid.org/
hCoV-19/Italy/VEN-IZSVe-22RS8083-4_VR/2022	betacoronavirus	EPI_ISL_11048972	2022-03-07	Europe	Italy	Veneto	29839	Human	?	BA.1.17.2	GRA	https://www.gisaid.org/
hCoV-19/Italy/VEN-IZSVe-22RS8087-4_RO/2022	betacoronavirus	EPI_ISL_11049025	2022-03-06	Europe	Italy	Veneto	29837	Human	?	BA.2	GRA	https://www.gisaid.org/
hCoV-19/Italy/VEN-IZSVe-22RS8082-10_VI/2022	betacoronavirus	EPI_ISL_11048975	2022-03-06	Europe	Italy	Veneto	29815	Human	?	BA.2	GRA	https://www.gisaid.org/
hCoV-19/Italy/VEN-IZSVe-22RS8082-14_VI/2022	betacoronavirus	EPI_ISL_11048974	2022-03-06	Europe	Italy	Veneto	29841	Human	?	BA.1.17	GRA	https://www.gisaid.org/
hCoV-19/Italy/VEN-IZSVe-22RS8085-20_VI/2022	betacoronavirus	EPI_ISL_11048941	2022-03-07	Europe	Italy	Veneto	29857	Human	?	BA.1.1	GRA	https://www.gisaid.org/
hCoV-19/Italy/VEN-IZSVe-22RS8085-19_VI/2022	betacoronavirus	EPI_ISL_11048943	2022-03-07	Europe	Italy	Veneto	29839	Human	?	BA.2	GRA	https://www.gisaid.org/
hCoV-19/Italy/VEN-IZSVe-22RS8085-13_VI/2022	betacoronavirus	EPI_ISL_11048950	2022-03-07	Europe	Italy	Veneto	29839	Human	?	BA.2	GRA	https://www.gisaid.org/
hCoV-19/Italy/VEN-IZSVe-22RS8085-9_VI/2022	betacoronavirus	EPI_ISL_11048955	2022-03-07	Europe	Italy	Veneto	29845	Human	?	BA.2.9	GRA	https://www.gisaid.org/
hCoV-19/Italy/VEN-IZSVe-22RS8085-10_VI/2022	betacoronavirus	EPI_ISL_11048953	2022-03-07	Europe	Italy	Veneto	29841	Human	?	BA.1.1	GRA	https://www.gisaid.org/
hCoV-19/Italy/VEN-IZSVe-22RS8085-3_VI/2022	betacoronavirus	EPI_ISL_11048959	2022-03-07	Europe	Italy	Veneto	29841	Human	?	BA.1.1	GRA	https://www.gisaid.org/
hCoV-19/Italy/VEN-IZSVe-22RS8085-2_VI/2022	betacoronavirus	EPI_ISL_11048960	2022-03-07	Europe	Italy	Veneto	29842	Human	?	BA.1.1	GRA	https://www.gisaid.org/
hCoV-19/Italy/VEN-IZSVe-22RS8086-2_VR/2022	betacoronavirus	EPI_ISL_11048925	2022-03-04	Europe	Italy	Veneto	29845	Human	?	BA.2.3	GRA	https://www.gisaid.org/
hCoV-19/Italy/VEN-IZSVe-22RS8084-21_TV/2022	betacoronavirus	EPI_ISL_11049030	2022-03-07	Europe	Italy	Veneto	29853	Human	?	BA.1	GRA	https://www.gisaid.org/
hCoV-19/Italy/EMR_AUSLRomagna_C024-22-34/2022	betacoronavirus	EPI_ISL_10945976	2022-03-07	Europe	Italy	Emilia-Romagna	29783	Human	?	BA.1.1	GRA	https://www.gisaid.org/
hCoV-19/Italy/CAM-TIGEM-IZSM-COLLI-27655/2022	betacoronavirus	EPI_ISL_11055486	2022-03-07	Europe	Italy	Campania	29882	Human	?	BA.1.1	GRA	https://www.gisaid.org/
hCoV-19/Italy/PIE_IRCC_15881178/2022	betacoronavirus	EPI_ISL_11030364	2022-03-07	Europe	Italy	Piedmont	29800	Human	?	BA.1.17.2	GRA	https://www.gisaid.org/
hCoV-19/Italy/LOM_ASSTMonza_6000044829_20220301071800/2022	betacoronavirus	EPI_ISL_10865054	2022-03-01	Europe	Italy	Lombardy	29542	Human	?	BA.2	GRA	https://www.gisaid.org/
hCoV-19/Italy/SIC-CQRC-3422020690-2022/2022	betacoronavirus	EPI_ISL_10855286	2022-03-02	Europe	Italy	Sicily	29671	Human	?	BA.2	GRA	https://www.gisaid.org/
hCoV-19/Italy/EMR_AUSLRomagna_C025-22-18/2022	betacoronavirus	EPI_ISL_10955886	2022-03-07	Europe	Italy	Emilia-Romagna	29723	Human	?	BA.1.1	GRA	https://www.gisaid.org/
hCoV-19/Italy/UMB-IZSGC-27498.1.73/2022	betacoronavirus	EPI_ISL_11010586	2022-03-01	Europe	Italy	Umbria	29837	Human	?	BA.2.9	GRA	https://www.gisaid.org/
hCoV-19/Italy/CAM_IZSM_RD20703778842_IZSM_COLLI_TIGEM/2022	betacoronavirus	EPI_ISL_11020486	2022-03-07	Europe	Italy	Campania	29752	Human	?	BA.1	GRA	https://www.gisaid.org/
hCoV-19/Italy/CAM_IZSM_RD20703429859_IZSM_COLLI_TIGEM/2022	betacoronavirus	EPI_ISL_11020487	2022-03-07	Europe	Italy	Campania	29751	Human	?	B.1.1.529	GRA	https://www.gisaid.org/
hCoV-19/Italy/PIE_IRCC_15881149/2022	betacoronavirus	EPI_ISL_11030387	2022-03-07	Europe	Italy	Piedmont	29773	Human	?	BA.1.1	GRA	https://www.gisaid.org/
hCoV-19/Italy/CAM-TIGEM-IZSM-COLLI-27657/2022	betacoronavirus	EPI_ISL_11055487	2022-03-06	Europe	Italy	Campania	29882	Human	?	BA.1.1	GRA	https://www.gisaid.org/
hCoV-19/Italy/CAM-90390314009_IZSM_COLLI_TIGEM/2022	betacoronavirus	EPI_ISL_11034969	2022-03-09	Europe	Italy	Campania	29765	Human	?	BA.1.18	GRA	https://www.gisaid.org/
hCoV-19/Italy/CAM-90390315314_IZSM_COLLI_TIGEM/2022	betacoronavirus	EPI_ISL_11034960	2022-03-11	Europe	Italy	Campania	29817	Human	?	BA.1.1	GRA	https://www.gisaid.org/
hCoV-19/Italy/TAA-PAB_SABES_1900892343/2022	betacoronavirus	EPI_ISL_11030678	2022-03-07	Europe	Italy	Trentino-Alto Adige	29783	Human	?	BA.1.1	GRA	https://www.gisaid.org/
hCoV-19/Italy/CAM-90390315070_IZSM_COLLI_TIGEM/2022	betacoronavirus	EPI_ISL_11034951	2022-03-12	Europe	Italy	Campania	29811	Human	?	BA.1.1	GRA	https://www.gisaid.org/
hCoV-19/Italy/EMR_AUSLRomagna_C025-22-17/2022	betacoronavirus	EPI_ISL_10955887	2022-03-07	Europe	Italy	Emilia-Romagna	29780	Human	?	BA.1.1	GRA	https://www.gisaid.org/
hCoV-19/Italy/LAZ-IFO-03080349/2022	betacoronavirus	EPI_ISL_11004187	2022-03-08	Europe	Italy	Lazio	29807	Human	?	BA.1.1	GRA	https://www.gisaid.org/
hCoV-19/Italy/VEN-IZSVe-22RS8081-10_VI/2022	betacoronavirus	EPI_ISL_11048987	2022-03-06	Europe	Italy	Veneto	29776	Human	?	BA.1.1	GRA	https://www.gisaid.org/
hCoV-19/Italy/LAZ-UCBM-2/2022	betacoronavirus	EPI_ISL_10984456	2022-03-01	Europe	Italy	Lazio	29789	Human	?	B.1.1.529	GRA	https://www.gisaid.org/
hCoV-19/Italy/SIC-CQRC-3422020125-2023/2022	betacoronavirus	EPI_ISL_10855453	2022-03-02	Europe	Italy	Sicily	29761	Human	?	BA.1.1.11	GRA	https://www.gisaid.org/
hCoV-19/Italy/SIC-CQRC-3422020749-2022/2022	betacoronavirus	EPI_ISL_11055651	2022-03-05	Europe	Italy	Sicily	29758	Human	?	BA.2	GRA	https://www.gisaid.org/
hCoV-19/Italy/SIC-CQRC-3422020969-2022/2022	betacoronavirus	EPI_ISL_11055655	2022-03-05	Europe	Italy	Sicily	29761	Human	?	BA.1.1	GRA	https://www.gisaid.org/
hCoV-19/Italy/SIC-CQRC-3422020911-2022/2022	betacoronavirus	EPI_ISL_11055657	2022-03-05	Europe	Italy	Sicily	29752	Human	?	BA.2	GRA	https://www.gisaid.org/
hCoV-19/Italy/SIC-CQRC-3422020623-2022/2022	betacoronavirus	EPI_ISL_11055668	2022-03-05	Europe	Italy	Sicily	29642	Human	?	BA.2	GRA	https://www.gisaid.org/
hCoV-19/Italy/SIC-CQRC-3422020984-2022/2022	betacoronavirus	EPI_ISL_11055615	2022-03-05	Europe	Italy	Sicily	29783	Human	?	BA.1	GRA	https://www.gisaid.org/
hCoV-19/Italy/SIC-CQRC-3422021357-2022/2022	betacoronavirus	EPI_ISL_11055679	2022-03-07	Europe	Italy	Sicily	29783	Human	?	BA.1	GRA	https://www.gisaid.org/
hCoV-19/Italy/CAM-TIGEM-IZSM-COLLI-27660/2022	betacoronavirus	EPI_ISL_11055488	2022-03-07	Europe	Italy	Campania	29882	Human	?	BA.1.1	GRA	https://www.gisaid.org/
hCoV-19/Italy/UMB-IZSGC-28397.1.87/2022	betacoronavirus	EPI_ISL_11010679	2022-03-07	Europe	Italy	Umbria	29849	Human	?	BA.2	GRA	https://www.gisaid.org/
hCoV-19/Italy/SIC-CQRC-3422020684-2022/2022	betacoronavirus	EPI_ISL_10855288	2022-03-02	Europe	Italy	Sicily	29790	Human	?	BA.1.1	GRA	https://www.gisaid.org/
hCoV-19/Italy/EMR_AUSLRomagna_C025-22-16/2022	betacoronavirus	EPI_ISL_10955888	2022-03-07	Europe	Italy	Emilia-Romagna	29783	Human	?	BA.1.1	GRA	https://www.gisaid.org/
hCoV-19/Italy/LAZ-IFO-03080350/2022	betacoronavirus	EPI_ISL_11004188	2022-03-08	Europe	Italy	Lazio	29787	Human	?	BA.1.1	GRA	https://www.gisaid.org/
hCoV-19/Italy/UMB-IZSGC-27498.1.75/2022	betacoronavirus	EPI_ISL_11010588	2022-03-01	Europe	Italy	Umbria	29812	Human	?	BA.2	GRA	https://www.gisaid.org/
hCoV-19/Italy/VEN-IZSVe-22RS8082-1_VI/2022	betacoronavirus	EPI_ISL_11048988	2022-03-05	Europe	Italy	Veneto	29815	Human	?	BA.2	GRA	https://www.gisaid.org/
hCoV-19/Italy/ABR-IZSGC-26962/2022	betacoronavirus	EPI_ISL_11008389	2022-03-04	Europe	Italy	Abruzzo	29869	Human	?	BA.1.1	GRA	https://www.gisaid.org/
hCoV-19/Italy/UMB-IZSGC-27498.1.76/2022	betacoronavirus	EPI_ISL_11010589	2022-03-01	Europe	Italy	Umbria	29848	Human	?	BA.2	GRA	https://www.gisaid.org/
hCoV-19/Italy/LAZ-IFO-03080331/2022	betacoronavirus	EPI_ISL_11004170	2022-03-08	Europe	Italy	Lazio	29803	Human	?	BA.1.1	GRA	https://www.gisaid.org/
hCoV-19/Italy/LAZ-IFO-03080325/2022	betacoronavirus	EPI_ISL_11004165	2022-03-08	Europe	Italy	Lazio	29772	Human	?	BA.2	GRA	https://www.gisaid.org/
hCoV-19/Italy/LAZ-IFO-03080334/2022	betacoronavirus	EPI_ISL_11004173	2022-03-08	Europe	Italy	Lazio	29768	Human	?	BA.2.10	GRA	https://www.gisaid.org/
hCoV-19/Italy/LAZ-IFO-03080332/2022	betacoronavirus	EPI_ISL_11004171	2022-03-08	Europe	Italy	Lazio	29766	Human	?	BA.2.9	GRA	https://www.gisaid.org/
hCoV-19/Italy/LAZ-IFO-03080324/2022	betacoronavirus	EPI_ISL_11004164	2022-03-08	Europe	Italy	Lazio	29776	Human	?	BA.1	GRA	https://www.gisaid.org/
hCoV-19/Italy/LAZ-IFO-03080335/2022	betacoronavirus	EPI_ISL_11004174	2022-03-08	Europe	Italy	Lazio	29763	Human	?	BA.2	GRA	https://www.gisaid.org/
hCoV-19/Italy/LAZ-IFO-03083275/2022	betacoronavirus	EPI_ISL_11004234	2022-03-08	Europe	Italy	Lazio	29791	Human	?	BA.1	GRA	https://www.gisaid.org/
hCoV-19/Italy/LAZ-IFO-03083273/2022	betacoronavirus	EPI_ISL_11004232	2022-03-08	Europe	Italy	Lazio	29797	Human	?	BA.2.10	GRA	https://www.gisaid.org/
hCoV-19/Italy/EMR_AUSLRomagna_C024-22-33/2022	betacoronavirus	EPI_ISL_10945989	2022-03-07	Europe	Italy	Emilia-Romagna	29608	Human	?	BA.2	GRA	https://www.gisaid.org/
hCoV-19/Italy/EMR_AUSLRomagna_C025-22-14/2022	betacoronavirus	EPI_ISL_10955889	2022-03-07	Europe	Italy	Emilia-Romagna	29608	Human	?	BA.2	GRA	https://www.gisaid.org/
hCoV-19/Italy/CAM-TIGEM-IZSM-COLLI-27661/2022	betacoronavirus	EPI_ISL_11055489	2022-03-07	Europe	Italy	Campania	29882	Human	?	BA.1.1	GRA	https://www.gisaid.org/
hCoV-19/Italy/VEN-IZSVe-22RS8082-7_VI/2022	betacoronavirus	EPI_ISL_11048981	2022-03-05	Europe	Italy	Veneto	29860	Human	?	BA.1	GRA	https://www.gisaid.org/
hCoV-19/Italy/CAM_IZSM_RD20703429866_IZSM_COLLI_TIGEM/2022	betacoronavirus	EPI_ISL_11020490	2022-03-07	Europe	Italy	Campania	29751	Human	?	B.1.1.529	GRA	https://www.gisaid.org/
hCoV-19/Italy/PIE_IRCC_15881174/2022	betacoronavirus	EPI_ISL_11030369	2022-03-07	Europe	Italy	Piedmont	29838	Human	?	BA.1.17.2	GRA	https://www.gisaid.org/
hCoV-19/Italy/SIC-CQRC-3422020393-2026/2022	betacoronavirus	EPI_ISL_10855290	2022-03-02	Europe	Italy	Sicily	29758	Human	?	BA.2	GRA	https://www.gisaid.org/
hCoV-19/Italy/CAM-90390312742/2022	betacoronavirus	EPI_ISL_10931590	2022-03-05	Europe	Italy	Campania	29777	Human	?	BA.1.1	GRA	https://www.gisaid.org/
hCoV-19/Italy/ABR-IZSGC-26963/2022	betacoronavirus	EPI_ISL_11008390	2022-03-04	Europe	Italy	Abruzzo	29829	Human	?	BA.1	GRA	https://www.gisaid.org/
hCoV-19/Italy/UMB-IZSGC-27498.1.77/2022	betacoronavirus	EPI_ISL_11010590	2022-03-01	Europe	Italy	Umbria	29811	Human	?	BA.2	GRA	https://www.gisaid.org/
hCoV-19/Italy/VEN-IZSVe-22RS8081-5_VI/2022	betacoronavirus	EPI_ISL_11048990	2022-03-05	Europe	Italy	Veneto	29799	Human	?	BA.2.9	GRA	https://www.gisaid.org/
hCoV-19/Italy/CAM-TIGEM-IZSM-COLLI-27662/2022	betacoronavirus	EPI_ISL_11055490	2022-03-07	Europe	Italy	Campania	29877	Human	?	BA.2	GRA	https://www.gisaid.org/
hCoV-19/Italy/CAM_IZSM_RD20703429850_IZSM_COLLI_TIGEM/2022	betacoronavirus	EPI_ISL_11020491	2022-03-07	Europe	Italy	Campania	29751	Human	?	B.1.1.529	GRA	https://www.gisaid.org/
hCoV-19/Italy/CAM-TIGEM-IZSM-COLLI-27663/2022	betacoronavirus	EPI_ISL_11055491	2022-03-07	Europe	Italy	Campania	29877	Human	?	BA.2	GRA	https://www.gisaid.org/
hCoV-19/Italy/EMR_AUSLRomagna_C025-22-12/2022	betacoronavirus	EPI_ISL_10955891	2022-03-07	Europe	Italy	Emilia-Romagna	29783	Human	?	BA.1.1	GRA	https://www.gisaid.org/
hCoV-19/Italy/LAZ-IFO-03080353/2022	betacoronavirus	EPI_ISL_11004191	2022-03-08	Europe	Italy	Lazio	29790	Human	?	BA.1.1	GRA	https://www.gisaid.org/
hCoV-19/Italy/ABR-IZSGC-26964/2022	betacoronavirus	EPI_ISL_11008391	2022-03-04	Europe	Italy	Abruzzo	29845	Human	?	BA.2	GRA	https://www.gisaid.org/
hCoV-19/Italy/UMB-IZSGC-27498.1.78/2022	betacoronavirus	EPI_ISL_11010591	2022-03-01	Europe	Italy	Umbria	29837	Human	?	BA.1.1	GRA	https://www.gisaid.org/
hCoV-19/Italy/VEN-IZSVe-22RS8081-4_VI/2022	betacoronavirus	EPI_ISL_11048991	2022-03-05	Europe	Italy	Veneto	29768	Human	?	BA.2	GRA	https://www.gisaid.org/
hCoV-19/Italy/EMR_AUSLRomagna_C025-22-22/2022	betacoronavirus	EPI_ISL_10955882	2022-03-07	Europe	Italy	Emilia-Romagna	29783	Human	?	BA.1.1	GRA	https://www.gisaid.org/
hCoV-19/Italy/LAZ-IFO-03080344/2022	betacoronavirus	EPI_ISL_11004182	2022-03-08	Europe	Italy	Lazio	29765	Human	?	BA.2.9	GRA	https://www.gisaid.org/
hCoV-19/Italy/PIE_IRCC_15881164/2022	betacoronavirus	EPI_ISL_11030371	2022-03-08	Europe	Italy	Piedmont	29811	Human	?	BA.1.1	GRA	https://www.gisaid.org/
hCoV-19/Italy/PIE_IRCC_15880775/2022	betacoronavirus	EPI_ISL_10880592	2022-03-01	Europe	Italy	Piedmont	29800	Human	?	BA.1.17.2	GRA	https://www.gisaid.org/
hCoV-19/Italy/APU-IZSPB-PT6484/2022	betacoronavirus	EPI_ISL_11016038	2022-03-04	Europe	Italy	Puglia	29800	Human	?	BA.1.1	GRA	https://www.gisaid.org/
hCoV-19/Italy/PIE_IRCC_15881222/2022	betacoronavirus	EPI_ISL_11030327	2022-03-08	Europe	Italy	Piedmont	29838	Human	?	BA.1.1	GRA	https://www.gisaid.org/
hCoV-19/Italy/PIE_IRCC_15881226/2022	betacoronavirus	EPI_ISL_11030324	2022-03-07	Europe	Italy	Piedmont	29791	Human	?	BA.1.1	GRA	https://www.gisaid.org/
hCoV-19/Italy/LOM_ASSTMonza_6000045486_20220301072500/2022	betacoronavirus	EPI_ISL_10865039	2022-03-01	Europe	Italy	Lombardy	29801	Human	?	BA.2.9	GRA	https://www.gisaid.org/
hCoV-19/Italy/EMR_AUSLRomagna_C024-22-31/2022	betacoronavirus	EPI_ISL_10945982	2022-03-07	Europe	Italy	Emilia-Romagna	29783	Human	?	BA.1	GRA	https://www.gisaid.org/
hCoV-19/Italy/PIE_IRCC_15881206/2022	betacoronavirus	EPI_ISL_11030341	2022-03-07	Europe	Italy	Piedmont	29841	Human	?	BA.2	GRA	https://www.gisaid.org/
hCoV-19/Italy/UMB-IZSGC-27498.1.79/2022	betacoronavirus	EPI_ISL_11010592	2022-03-01	Europe	Italy	Umbria	29812	Human	?	BA.2	GRA	https://www.gisaid.org/
hCoV-19/Italy/CAM_IZSM_RD20701948589_IZSM_COLLI_TIGEM/2022	betacoronavirus	EPI_ISL_11020492	2022-03-07	Europe	Italy	Campania	29752	Human	?	BA.1.1	GRA	https://www.gisaid.org/
hCoV-19/Italy/PIE_IRCC_15881144/2022	betacoronavirus	EPI_ISL_11030392	2022-03-07	Europe	Italy	Piedmont	29838	Human	?	BA.1.1	GRA	https://www.gisaid.org/
hCoV-19/Italy/CAM-TIGEM-IZSM-COLLI-27664/2022	betacoronavirus	EPI_ISL_11055492	2022-03-06	Europe	Italy	Campania	29882	Human	?	BA.1.17	GRA	https://www.gisaid.org/
hCoV-19/Italy/CAM-TIGEM-IZSM-COLLI-27652/2022	betacoronavirus	EPI_ISL_11055483	2022-03-07	Europe	Italy	Campania	29877	Human	?	BA.2	GRA	https://www.gisaid.org/
hCoV-19/Italy/PIE_IRCC_15881142/2022	betacoronavirus	EPI_ISL_11030393	2022-03-07	Europe	Italy	Piedmont	29838	Human	?	BA.1.1	GRA	https://www.gisaid.org/
hCoV-19/Italy/VEN-IZSVe-22RS8090-7_BL/2022	betacoronavirus	EPI_ISL_11049064	2022-03-06	Europe	Italy	Veneto	29869	Human	?	BA.1.1	GRA	https://www.gisaid.org/
hCoV-19/Italy/UMB-IZSGC-28397.1.63/2022	betacoronavirus	EPI_ISL_11010655	2022-03-04	Europe	Italy	Umbria	29850	Human	?	BA.2	GRA	https://www.gisaid.org/
hCoV-19/Italy/EMR_AUSLRomagna_C025-22-10/2022	betacoronavirus	EPI_ISL_10955893	2022-03-07	Europe	Italy	Emilia-Romagna	29608	Human	?	BA.2	GRA	https://www.gisaid.org/
hCoV-19/Italy/LAZ-IFO-03080355/2022	betacoronavirus	EPI_ISL_11004193	2022-03-08	Europe	Italy	Lazio	29792	Human	?	BA.1.17.2	GRA	https://www.gisaid.org/
hCoV-19/Italy/ABR-IZSGC-26966/2022	betacoronavirus	EPI_ISL_11008393	2022-03-04	Europe	Italy	Abruzzo	29842	Human	?	BA.1.1	GRA	https://www.gisaid.org/
hCoV-19/Italy/UMB-IZSGC-28397/2022	betacoronavirus	EPI_ISL_11010593	2022-03-04	Europe	Italy	Umbria	29846	Human	?	BA.2.9	GRA	https://www.gisaid.org/
hCoV-19/Italy/VEN-IZSVe-22RS8081-6_VI/2022	betacoronavirus	EPI_ISL_11048993	2022-03-05	Europe	Italy	Veneto	29793	Human	?	BA.1.1	GRA	https://www.gisaid.org/
hCoV-19/Italy/CAM-TIGEM-IZSM-COLLI-27665/2022	betacoronavirus	EPI_ISL_11055493	2022-03-06	Europe	Italy	Campania	29882	Human	?	BA.1.1	GRA	https://www.gisaid.org/
hCoV-19/Italy/SIC-CQRC-3422020692-2022/2022	betacoronavirus	EPI_ISL_11055663	2022-03-05	Europe	Italy	Sicily	29678	Human	?	BA.2	GRA	https://www.gisaid.org/
hCoV-19/Italy/PIE_IRCC_15881143/2022	betacoronavirus	EPI_ISL_11030394	2022-03-07	Europe	Italy	Piedmont	29832	Human	?	BA.2	GRA	https://www.gisaid.org/
hCoV-19/Italy/EMR_AUSLRomagna_C025-22-21/2022	betacoronavirus	EPI_ISL_10955883	2022-03-07	Europe	Italy	Emilia-Romagna	29608	Human	?	BA.2	GRA	https://www.gisaid.org/
hCoV-19/Italy/VEN-IZSVe-22RS8085-17_VI/2022	betacoronavirus	EPI_ISL_11048945	2022-03-07	Europe	Italy	Veneto	29857	Human	?	BA.1	GRA	https://www.gisaid.org/
hCoV-19/Italy/CAM-TIGEM-IZSM-COLLI-27636/2022	betacoronavirus	EPI_ISL_11055470	2022-03-06	Europe	Italy	Campania	29882	Human	?	BA.1.17.2	GRA	https://www.gisaid.org/
hCoV-19/Italy/CAM-TIGEM-IZSM-COLLI-27651/2022	betacoronavirus	EPI_ISL_11055482	2022-03-07	Europe	Italy	Campania	29882	Human	?	BA.1.1	GRA	https://www.gisaid.org/
hCoV-19/Italy/CAM-TIGEM-IZSM-COLLI-27644/2022	betacoronavirus	EPI_ISL_11055476	2022-03-06	Europe	Italy	Campania	29877	Human	?	BA.2	GRA	https://www.gisaid.org/
hCoV-19/Italy/CAM-TIGEM-IZSM-COLLI-27666/2022	betacoronavirus	EPI_ISL_11055494	2022-03-06	Europe	Italy	Campania	29882	Human	?	BA.1.1	GRA	https://www.gisaid.org/
hCoV-19/Italy/CAM_IZSM_RD20703954081_IZSM_COLLI_TIGEM/2022	betacoronavirus	EPI_ISL_11020474	2022-03-07	Europe	Italy	Campania	29748	Human	?	B.1.1.529	GRA	https://www.gisaid.org/
hCoV-19/Italy/PIE_IRCC_15881163/2022	betacoronavirus	EPI_ISL_11030374	2022-03-08	Europe	Italy	Piedmont	29811	Human	?	BA.1.17.2	GRA	https://www.gisaid.org/
hCoV-19/Italy/CAM_IZSM_RD20703778857_IZSM_COLLI_TIGEM/2022	betacoronavirus	EPI_ISL_11020482	2022-03-07	Europe	Italy	Campania	29752	Human	?	BA.1.1	GRA	https://www.gisaid.org/
hCoV-19/Italy/CAM_IZSM_RD20703953963_IZSM_COLLI_TIGEM/2022	betacoronavirus	EPI_ISL_11020475	2022-03-07	Europe	Italy	Campania	29748	Human	?	BA.1.1	GRA	https://www.gisaid.org/
hCoV-19/Italy/CAM_IZSM_RD20703778851_IZSM_COLLI_TIGEM/2022	betacoronavirus	EPI_ISL_11020484	2022-03-07	Europe	Italy	Campania	29751	Human	?	B.1.1.529	GRA	https://www.gisaid.org/
hCoV-19/Italy/CAM_IZSM_RD20703954034_IZSM_COLLI_TIGEM/2022	betacoronavirus	EPI_ISL_11020926	2022-03-07	Europe	Italy	Campania	29751	Human	?	B.1.1.529	GRA	https://www.gisaid.org/
hCoV-19/Italy/EMR_AUSLRomagna_C025-22-15/2022	betacoronavirus	EPI_ISL_10955894	2022-03-07	Europe	Italy	Emilia-Romagna	29783	Human	?	BA.1.1	GRA	https://www.gisaid.org/
hCoV-19/Italy/LAZ-IFO-03080356/2022	betacoronavirus	EPI_ISL_11004194	2022-03-08	Europe	Italy	Lazio	29804	Human	?	BA.1.18	GRA	https://www.gisaid.org/
hCoV-19/Italy/ABR-IZSGC-26968/2022	betacoronavirus	EPI_ISL_11008394	2022-03-04	Europe	Italy	Abruzzo	29844	Human	?	BA.2	GRA	https://www.gisaid.org/
hCoV-19/Italy/UMB-IZSGC-28397.1.2/2022	betacoronavirus	EPI_ISL_11010594	2022-03-04	Europe	Italy	Umbria	29792	Human	?	BA.1	GRA	https://www.gisaid.org/
hCoV-19/Italy/CAM_IZSM_RD20701948619_IZSM_COLLI_TIGEM/2022	betacoronavirus	EPI_ISL_11020494	2022-03-07	Europe	Italy	Campania	29752	Human	?	BA.1	GRA	https://www.gisaid.org/
hCoV-19/Italy/LOM_ASSTMonza_6000045564_20220301072500/2022	betacoronavirus	EPI_ISL_10865028	2022-03-01	Europe	Italy	Lombardy	29798	Human	?	BA.1.1	GRA	https://www.gisaid.org/
hCoV-19/Italy/LAZ-IFO-03080357/2022	betacoronavirus	EPI_ISL_11004195	2022-03-08	Europe	Italy	Lazio	29798	Human	?	BA.1.1	GRA	https://www.gisaid.org/
hCoV-19/Italy/LOM_Auxo_202203117851/2022	betacoronavirus	EPI_ISL_10922849	2022-03-07	Europe	Italy	Lombardy	29662	Human	?	BA.1.17.2	GRA	https://www.gisaid.org/
hCoV-19/Italy/ABR-IZSGC-26969/2022	betacoronavirus	EPI_ISL_11008395	2022-03-04	Europe	Italy	Abruzzo	29870	Human	?	BA.1.1.1	GRA	https://www.gisaid.org/
hCoV-19/Italy/UMB-IZSGC-28397.1.3/2022	betacoronavirus	EPI_ISL_11010595	2022-03-04	Europe	Italy	Umbria	29846	Human	?	BA.2	GRA	https://www.gisaid.org/
hCoV-19/Italy/VEN-IZSVe-22RS8081-3_VI/2022	betacoronavirus	EPI_ISL_11048995	2022-03-05	Europe	Italy	Veneto	29792	Human	?	BA.1	GRA	https://www.gisaid.org/
hCoV-19/Italy/PIE_IRCC_15881194/2022	betacoronavirus	EPI_ISL_11030352	2022-03-07	Europe	Italy	Piedmont	29841	Human	?	BA.2	GRA	https://www.gisaid.org/
hCoV-19/Italy/CAM-TIGEM-IZSM-COLLI-27672/2022	betacoronavirus	EPI_ISL_11055496	2022-03-06	Europe	Italy	Campania	29877	Human	?	BA.2.9	GRA	https://www.gisaid.org/
hCoV-19/Italy/CAM-90390312905/2022	betacoronavirus	EPI_ISL_10931596	2022-03-06	Europe	Italy	Campania	29811	Human	?	BA.1.1	GRA	https://www.gisaid.org/
hCoV-19/Italy/LAZ-IFO-03080358/2022	betacoronavirus	EPI_ISL_11004196	2022-03-08	Europe	Italy	Lazio	29794	Human	?	BA.2	GRA	https://www.gisaid.org/
hCoV-19/Italy/ABR-IZSGC-26970/2022	betacoronavirus	EPI_ISL_11008396	2022-03-04	Europe	Italy	Abruzzo	29835	Human	?	BA.1.21	GRA	https://www.gisaid.org/
hCoV-19/Italy/UMB-IZSGC-28397.1.4/2022	betacoronavirus	EPI_ISL_11010596	2022-03-04	Europe	Italy	Umbria	29854	Human	?	BA.1.1	GRA	https://www.gisaid.org/
hCoV-19/Italy/CAM_IZSM_RD20701948568_IZSM_COLLI_TIGEM/2022	betacoronavirus	EPI_ISL_11020496	2022-03-07	Europe	Italy	Campania	29752	Human	?	BA.1	GRA	https://www.gisaid.org/
hCoV-19/Italy/VEN-IZSVe-22RS8079-10_PD/2022	betacoronavirus	EPI_ISL_11048996	2022-03-01	Europe	Italy	Veneto	29763	Human	?	BA.1.1	GRA	https://www.gisaid.org/
hCoV-19/Italy/PIE_IRCC_15881165/2022	betacoronavirus	EPI_ISL_11030376	2022-03-09	Europe	Italy	Piedmont	29773	Human	?	BA.1.1	GRA	https://www.gisaid.org/
hCoV-19/Italy/EMR_AUSLRomagna_C024-22-18/2022	betacoronavirus	EPI_ISL_10946008	2022-03-07	Europe	Italy	Emilia-Romagna	29783	Human	?	BA.1.1	GRA	https://www.gisaid.org/
hCoV-19/Italy/PIE_IRCC_15881162/2022	betacoronavirus	EPI_ISL_11030377	2022-03-08	Europe	Italy	Piedmont	29841	Human	?	BA.2	GRA	https://www.gisaid.org/
hCoV-19/Italy/CAM-TIGEM-IZSM-COLLI-27654/2022	betacoronavirus	EPI_ISL_11055485	2022-03-06	Europe	Italy	Campania	29882	Human	?	BA.1.17	GRA	https://www.gisaid.org/
hCoV-19/Italy/EMR_AUSLRomagna_C023-22-26/2022	betacoronavirus	EPI_ISL_10736897	2022-03-01	Europe	Italy	Emilia-Romagna	29783	Human	?	BA.1.1	GRA	https://www.gisaid.org/
hCoV-19/Italy/EMR_AUSLRomagna_C025-22-09/2022	betacoronavirus	EPI_ISL_10955897	2022-03-07	Europe	Italy	Emilia-Romagna	29608	Human	?	BA.2.2	GRA	https://www.gisaid.org/
hCoV-19/Italy/EMR_AUSLRomagna_C024-22-26/2022	betacoronavirus	EPI_ISL_10945997	2022-03-07	Europe	Italy	Emilia-Romagna	29608	Human	?	BA.2	GRA	https://www.gisaid.org/
hCoV-19/Italy/LAZ-IFO-03080359/2022	betacoronavirus	EPI_ISL_11004197	2022-03-08	Europe	Italy	Lazio	29792	Human	?	BA.1.18	GRA	https://www.gisaid.org/
hCoV-19/Italy/ABR-IZSGC-26971/2022	betacoronavirus	EPI_ISL_11008397	2022-03-04	Europe	Italy	Abruzzo	29835	Human	?	BA.1.17.2	GRA	https://www.gisaid.org/
hCoV-19/Italy/UMB-IZSGC-28397.1.5/2022	betacoronavirus	EPI_ISL_11010597	2022-03-04	Europe	Italy	Umbria	29806	Human	?	BA.2	GRA	https://www.gisaid.org/
hCoV-19/Italy/CAM_IZSM_RD20701948585_IZSM_COLLI_TIGEM/2022	betacoronavirus	EPI_ISL_11020497	2022-03-07	Europe	Italy	Campania	29752	Human	?	BA.1	GRA	https://www.gisaid.org/
hCoV-19/Italy/VEN-IZSVe-22RS8079-9_PD/2022	betacoronavirus	EPI_ISL_11048997	2022-03-01	Europe	Italy	Veneto	29841	Human	?	BA.1.1	GRA	https://www.gisaid.org/
hCoV-19/Italy/EMR_AUSLRomagna_C023-22-32/2022	betacoronavirus	EPI_ISL_10736885	2022-03-01	Europe	Italy	Emilia-Romagna	29783	Human	?	BA.1.21	GRA	https://www.gisaid.org/
hCoV-19/Italy/EMR_AUSLRomagna_C023-22-37/2022	betacoronavirus	EPI_ISL_10736863	2022-03-01	Europe	Italy	Emilia-Romagna	29780	Human	?	BA.1.1	GRA	https://www.gisaid.org/
hCoV-19/Italy/LAZ-IFO-03080319/2022	betacoronavirus	EPI_ISL_11004159	2022-03-08	Europe	Italy	Lazio	29800	Human	?	BA.2	GRA	https://www.gisaid.org/
hCoV-19/Italy/PIE_IRCC_15880852/2022	betacoronavirus	EPI_ISL_10880525	2022-03-01	Europe	Italy	Piedmont	29841	Human	?	BA.2	GRA	https://www.gisaid.org/
hCoV-19/Italy/PIE_IRCC_15881159/2022	betacoronavirus	EPI_ISL_11030378	2022-03-07	Europe	Italy	Piedmont	29811	Human	?	BA.1.1	GRA	https://www.gisaid.org/
hCoV-19/Italy/CAM-TIGEM-IZSM-COLLI-27674/2022	betacoronavirus	EPI_ISL_11055497	2022-03-06	Europe	Italy	Campania	29839	Human	?	BA.2	GRA	https://www.gisaid.org/
hCoV-19/Italy/PIE_IRCC_15881138/2022	betacoronavirus	EPI_ISL_11030398	2022-03-07	Europe	Italy	Piedmont	29838	Human	?	BA.1.17.2	GRA	https://www.gisaid.org/
hCoV-19/Italy/CAM-TIGEM-IZSM-COLLI-27675/2022	betacoronavirus	EPI_ISL_11055498	2022-03-06	Europe	Italy	Campania	29877	Human	?	BA.2	GRA	https://www.gisaid.org/
hCoV-19/Italy/LAZ-IFO-03080337/2022	betacoronavirus	EPI_ISL_11004176	2022-03-08	Europe	Italy	Lazio	29760	Human	?	BA.2	GRA	https://www.gisaid.org/
hCoV-19/Italy/LOM_Policlinico_Milano_18067523/2022	betacoronavirus	EPI_ISL_10967662	2022-03-07	Europe	Italy	Lombardy	29842	Human	?	BA.2.9	GRA	https://www.gisaid.org/
hCoV-19/Italy/LAZ-IFO-03080322/2022	betacoronavirus	EPI_ISL_11004162	2022-03-08	Europe	Italy	Lazio	29765	Human	?	BA.2	GRA	https://www.gisaid.org/
hCoV-19/Italy/APU-IZSPB-PT6466/2022	betacoronavirus	EPI_ISL_11016051	2022-03-06	Europe	Italy	Puglia	29772	Human	?	BA.2	GRA	https://www.gisaid.org/
hCoV-19/Italy/APU-IZSPB-PT6456/2022	betacoronavirus	EPI_ISL_11016062	2022-03-07	Europe	Italy	Puglia	29806	Human	?	BA.1.1	GRA	https://www.gisaid.org/
hCoV-19/Italy/APU-IZSPB-PT6463/2022	betacoronavirus	EPI_ISL_11016054	2022-03-07	Europe	Italy	Puglia	29803	Human	?	BA.1.1	GRA	https://www.gisaid.org/
hCoV-19/Italy/APU-IZSPB-PT6455/2022	betacoronavirus	EPI_ISL_11016061	2022-03-07	Europe	Italy	Puglia	29840	Human	?	BA.1.1	GRA	https://www.gisaid.org/
hCoV-19/Italy/APU-IZSPB-PT6453/2022	betacoronavirus	EPI_ISL_11016067	2022-03-07	Europe	Italy	Puglia	29798	Human	?	BA.1.1	GRA	https://www.gisaid.org/
hCoV-19/Italy/APU-IZSPB-PT6454/2022	betacoronavirus	EPI_ISL_11016063	2022-03-06	Europe	Italy	Puglia	29841	Human	?	BA.1.1.1	GRA	https://www.gisaid.org/
hCoV-19/Italy/APU-IZSPB-PT6460/2022	betacoronavirus	EPI_ISL_11016052	2022-03-03	Europe	Italy	Puglia	29808	Human	?	BA.1.17.2	GRA	https://www.gisaid.org/
hCoV-19/Italy/APU-IZSPB-PT6461/2022	betacoronavirus	EPI_ISL_11016057	2022-03-07	Europe	Italy	Puglia	29480	Human	?	BA.1.1.1	GRA	https://www.gisaid.org/
hCoV-19/Italy/APU-IZSPB-PT6465/2022	betacoronavirus	EPI_ISL_11016053	2022-03-07	Europe	Italy	Puglia	29806	Human	?	BA.1.1	GRA	https://www.gisaid.org/
hCoV-19/Italy/SIC-CQRC-3422020176-2022/2022	betacoronavirus	EPI_ISL_10855298	2022-03-02	Europe	Italy	Sicily	29790	Human	?	BA.1.1	GRA	https://www.gisaid.org/
hCoV-19/Italy/EMR_AUSLRomagna_C024-22-28/2022	betacoronavirus	EPI_ISL_10945998	2022-03-07	Europe	Italy	Emilia-Romagna	29608	Human	?	BA.2	GRA	https://www.gisaid.org/
hCoV-19/Italy/EMR_AUSLRomagna_C025-22-05/2022	betacoronavirus	EPI_ISL_10955898	2022-03-07	Europe	Italy	Emilia-Romagna	29608	Human	?	BA.2	GRA	https://www.gisaid.org/
hCoV-19/Italy/ABR-IZSGC-26973/2022	betacoronavirus	EPI_ISL_11008398	2022-03-04	Europe	Italy	Abruzzo	29842	Human	?	BA.1.17.2	GRA	https://www.gisaid.org/
hCoV-19/Italy/LAZ-IFO-03080360/2022	betacoronavirus	EPI_ISL_11004198	2022-03-08	Europe	Italy	Lazio	29806	Human	?	BA.1.18	GRA	https://www.gisaid.org/
hCoV-19/Italy/CAM_IZSM_RD20703778948_IZSM_COLLI_TIGEM/2022	betacoronavirus	EPI_ISL_11020498	2022-03-07	Europe	Italy	Campania	29752	Human	?	BA.1	GRA	https://www.gisaid.org/
hCoV-19/Italy/UMB-IZSGC-28397.1.6/2022	betacoronavirus	EPI_ISL_11010598	2022-03-04	Europe	Italy	Umbria	29820	Human	?	BA.1.1	GRA	https://www.gisaid.org/
hCoV-19/Italy/VEN-IZSVe-22RS8081-1_VI/2022	betacoronavirus	EPI_ISL_11048998	2022-03-05	Europe	Italy	Veneto	29868	Human	?	BA.1.17.2	GRA	https://www.gisaid.org/
hCoV-19/Italy/LAZ-IFO-03080323/2022	betacoronavirus	EPI_ISL_11004163	2022-03-08	Europe	Italy	Lazio	29797	Human	?	BA.2	GRA	https://www.gisaid.org/
hCoV-19/Italy/UMB-IZSGC-28397.1.47/2022	betacoronavirus	EPI_ISL_11010639	2022-03-07	Europe	Italy	Umbria	29843	Human	?	BA.1.1	GRA	https://www.gisaid.org/
hCoV-19/Italy/PIE_IRCC_15881157/2022	betacoronavirus	EPI_ISL_11030380	2022-03-07	Europe	Italy	Piedmont	29811	Human	?	BA.1.1	GRA	https://www.gisaid.org/
hCoV-19/Italy/ABR-IZSGC-27873/2022	betacoronavirus	EPI_ISL_11008419	2022-03-07	Europe	Italy	Abruzzo	29827	Human	?	BA.1.1	GRA	https://www.gisaid.org/
hCoV-19/Italy/LOM_ASSTMonza_6000048395_20220307070200/2022	betacoronavirus	EPI_ISL_11030539	2022-03-07	Europe	Italy	Lombardy	29771	Human	?	BA.1.1	GRA	https://www.gisaid.org/
hCoV-19/Italy/VEN-IZSVe-22RS8089-2_PD/2022	betacoronavirus	EPI_ISL_11048939	2022-03-05	Europe	Italy	Veneto	29815	Human	?	BA.2	GRA	https://www.gisaid.org/
hCoV-19/Italy/VEN-IZSVe-22RS8083-8_VR/2022	betacoronavirus	EPI_ISL_11048962	2022-03-07	Europe	Italy	Veneto	29845	Human	?	BA.2	GRA	https://www.gisaid.org/
hCoV-19/Italy/ABR-IZSGC-27916/2022	betacoronavirus	EPI_ISL_11008425	2022-03-08	Europe	Italy	Abruzzo	29811	Human	?	BA.2.9	GRA	https://www.gisaid.org/
hCoV-19/Italy/ABR-IZSGC-26956/2022	betacoronavirus	EPI_ISL_11008384	2022-03-04	Europe	Italy	Abruzzo	29860	Human	?	BA.1.1	GRA	https://www.gisaid.org/
hCoV-19/Italy/UMB-IZSGC-28397.1.64/2022	betacoronavirus	EPI_ISL_11010656	2022-03-04	Europe	Italy	Umbria	29847	Human	?	BA.2	GRA	https://www.gisaid.org/
hCoV-19/Italy/UMB-IZSGC-28397.1.91/2022	betacoronavirus	EPI_ISL_11010683	2022-03-07	Europe	Italy	Umbria	29848	Human	?	BA.2	GRA	https://www.gisaid.org/
hCoV-19/Italy/UMB-IZSGC-28397.1.70/2022	betacoronavirus	EPI_ISL_11010662	2022-03-07	Europe	Italy	Umbria	29801	Human	?	BA.2.9	GRA	https://www.gisaid.org/
hCoV-19/Italy/UMB-IZSGC-28397.1.67/2022	betacoronavirus	EPI_ISL_11010659	2022-03-07	Europe	Italy	Umbria	29839	Human	?	BA.2	GRA	https://www.gisaid.org/
hCoV-19/Italy/UMB-IZSGC-28397.1.78/2022	betacoronavirus	EPI_ISL_11010670	2022-03-07	Europe	Italy	Umbria	29848	Human	?	BA.2	GRA	https://www.gisaid.org/
hCoV-19/Italy/UMB-IZSGC-28397.1.74/2022	betacoronavirus	EPI_ISL_11010666	2022-03-07	Europe	Italy	Umbria	29843	Human	?	BA.2.9	GRA	https://www.gisaid.org/
hCoV-19/Italy/UMB-IZSGC-28397.1.45/2022	betacoronavirus	EPI_ISL_11010637	2022-03-07	Europe	Italy	Umbria	29837	Human	?	BA.1.1.13	GRA	https://www.gisaid.org/
hCoV-19/Italy/UMB-IZSGC-28397.1.52/2022	betacoronavirus	EPI_ISL_11010644	2022-03-07	Europe	Italy	Umbria	29868	Human	?	BA.1.1	GRA	https://www.gisaid.org/
hCoV-19/Italy/UMB-IZSGC-28397.1.90/2022	betacoronavirus	EPI_ISL_11010682	2022-03-07	Europe	Italy	Umbria	29808	Human	?	BA.2	GRA	https://www.gisaid.org/
hCoV-19/Italy/UMB-IZSGC-28397.1.83/2022	betacoronavirus	EPI_ISL_11010675	2022-03-07	Europe	Italy	Umbria	29848	Human	?	BA.2.3	GRA	https://www.gisaid.org/
hCoV-19/Italy/EMR_AUSLRomagna_C024-22-27/2022	betacoronavirus	EPI_ISL_10945999	2022-03-07	Europe	Italy	Emilia-Romagna	29783	Human	?	BA.1.1.11	GRA	https://www.gisaid.org/
hCoV-19/Italy/EMR_AUSLRomagna_C025-22-04/2022	betacoronavirus	EPI_ISL_10955899	2022-03-07	Europe	Italy	Emilia-Romagna	29783	Human	?	BA.1.1	GRA	https://www.gisaid.org/
hCoV-19/Italy/LAZ-IFO-03080361/2022	betacoronavirus	EPI_ISL_11004199	2022-03-08	Europe	Italy	Lazio	29785	Human	?	BA.1.18	GRA	https://www.gisaid.org/
hCoV-19/Italy/ABR-IZSGC-27767/2022	betacoronavirus	EPI_ISL_11008399	2022-03-07	Europe	Italy	Abruzzo	29835	Human	?	BA.1.1	GRA	https://www.gisaid.org/
hCoV-19/Italy/UMB-IZSGC-28397.1.7/2022	betacoronavirus	EPI_ISL_11010599	2022-03-04	Europe	Italy	Umbria	29848	Human	?	BA.2	GRA	https://www.gisaid.org/
hCoV-19/Italy/CAM_IZSM_RD20702409833_IZSM_COLLI_TIGEM/2022	betacoronavirus	EPI_ISL_11020499	2022-03-07	Europe	Italy	Campania	29752	Human	?	BA.1	GRA	https://www.gisaid.org/
hCoV-19/Italy/VEN-IZSVe-22RS8079-8_PD/2022	betacoronavirus	EPI_ISL_11048999	2022-03-01	Europe	Italy	Veneto	29851	Human	?	BA.1.17.2	GRA	https://www.gisaid.org/
hCoV-19/Italy/CAM-TIGEM-IZSM-COLLI-27676/2022	betacoronavirus	EPI_ISL_11055499	2022-03-06	Europe	Italy	Campania	29877	Human	?	BA.2	GRA	https://www.gisaid.org/
hCoV-19/Italy/SIC-CQRC-3422020722-2022/2022	betacoronavirus	EPI_ISL_10855269	2022-03-02	Europe	Italy	Sicily	29761	Human	?	BA.1	GRA	https://www.gisaid.org/
hCoV-19/Italy/LAZ-IFO-03080329/2022	betacoronavirus	EPI_ISL_11004169	2022-03-08	Europe	Italy	Lazio	29790	Human	?	BA.1.1.1	GRA	https://www.gisaid.org/
hCoV-19/Italy/UMB-IZSGC-28397.1.77/2022	betacoronavirus	EPI_ISL_11010669	2022-03-07	Europe	Italy	Umbria	29842	Human	?	BA.2	GRA	https://www.gisaid.org/
hCoV-19/Italy/TAA-PAB_SABES_1900892632/2022	betacoronavirus	EPI_ISL_11030669	2022-03-07	Europe	Italy	Trentino-Alto Adige	29608	Human	?	BA.2	GRA	https://www.gisaid.org/
hCoV-19/Italy/VEN-IZSVe-22RS8083-1_VR/2022	betacoronavirus	EPI_ISL_11048969	2022-03-07	Europe	Italy	Veneto	29844	Human	?	BA.2	GRA	https://www.gisaid.org/
hCoV-19/Italy/VEN-IZSVe-22RS8090-3_BL/2022	betacoronavirus	EPI_ISL_11049069	2022-03-06	Europe	Italy	Veneto	29838	Human	?	BA.2	GRA	https://www.gisaid.org/
hCoV-19/Italy/CAM-90390312928/2022	betacoronavirus	EPI_ISL_10931570	2022-03-06	Europe	Italy	Campania	29608	Human	?	BA.2.9	GRA	https://www.gisaid.org/
hCoV-19/Italy/PIE_IRCC_15881223/2022	betacoronavirus	EPI_ISL_11030325	2022-03-09	Europe	Italy	Piedmont	29838	Human	?	BA.1.1	GRA	https://www.gisaid.org/
hCoV-19/Italy/CAM-90390314802_IZSM_COLLI_TIGEM/2022	betacoronavirus	EPI_ISL_11034962	2022-03-11	Europe	Italy	Campania	29778	Human	?	BA.1.1	GRA	https://www.gisaid.org/
hCoV-19/Italy/CAM-90390314973_IZSM_COLLI_TIGEM/2022	betacoronavirus	EPI_ISL_11034967	2022-03-12	Europe	Italy	Campania	29752	Human	?	BA.1.1	GRA	https://www.gisaid.org/
hCoV-19/Italy/CAM-90390314993_IZSM_COLLI_TIGEM/2022	betacoronavirus	EPI_ISL_11034958	2022-03-12	Europe	Italy	Campania	29645	Human	?	BA.1.1	GRA	https://www.gisaid.org/
hCoV-19/Italy/CAM-90390315088_IZSM_COLLI_TIGEM/2022	betacoronavirus	EPI_ISL_11034948	2022-03-13	Europe	Italy	Campania	29805	Human	?	BA.1.1.1	GRA	https://www.gisaid.org/
hCoV-19/Italy/PIE_IRCC_15880849/2022	betacoronavirus	EPI_ISL_10880526	2022-03-01	Europe	Italy	Piedmont	29841	Human	?	BA.2	GRA	https://www.gisaid.org/
hCoV-19/Italy/CAM-20102533187_IZSM_COLLI_TIGEM/2022	betacoronavirus	EPI_ISL_11037634	2022-03-07	Europe	Italy	Campania	29712	Human	?	BA.2	GRA	https://www.gisaid.org/
hCoV-19/Italy/PIE_IRCC_15881188/2022	betacoronavirus	EPI_ISL_11030356	2022-03-07	Europe	Italy	Piedmont	29838	Human	?	BA.1.17.2	GRA	https://www.gisaid.org/
hCoV-19/Italy/EMR_AUSLRomagna_C023-22-31/2022	betacoronavirus	EPI_ISL_10736880	2022-03-01	Europe	Italy	Emilia-Romagna	29608	Human	?	BA.2	GRA	https://www.gisaid.org/
hCoV-19/Italy/LAZ-IFO-03080342/2022	betacoronavirus	EPI_ISL_11004180	2022-03-08	Europe	Italy	Lazio	29786	Human	?	BA.1	GRA	https://www.gisaid.org/
hCoV-19/Italy/EMR_AUSLRomagna_C025-22-26/2022	betacoronavirus	EPI_ISL_10955880	2022-03-07	Europe	Italy	Emilia-Romagna	29608	Human	?	BA.2.9	GRA	https://www.gisaid.org/
hCoV-19/Italy/EMR_AUSLRomagna_C024-22-35/2022	betacoronavirus	EPI_ISL_10945980	2022-03-07	Europe	Italy	Emilia-Romagna	29783	Human	?	BA.1	GRA	https://www.gisaid.org/
hCoV-19/Italy/PIE_IRCC_15881155/2022	betacoronavirus	EPI_ISL_11030382	2022-03-07	Europe	Italy	Piedmont	29803	Human	?	BA.2	GRA	https://www.gisaid.org/
hCoV-19/Italy/VEN-IZSVe-22RS8089-3_PD/2022	betacoronavirus	EPI_ISL_11048936	2022-03-05	Europe	Italy	Veneto	29851	Human	?	BA.1.1.1	GRA	https://www.gisaid.org/
hCoV-19/Italy/SIC-CQRC-3422020961-2022/2022	betacoronavirus	EPI_ISL_11055636	2022-03-05	Europe	Italy	Sicily	29758	Human	?	BA.2	GRA	https://www.gisaid.org/
hCoV-19/Italy/APU-IZSPB-PT6485/2022	betacoronavirus	EPI_ISL_11016037	2022-03-04	Europe	Italy	Puglia	29804	Human	?	BA.1.1.1	GRA	https://www.gisaid.org/
hCoV-19/Italy/LAZ-IFO-03083281/2022	betacoronavirus	EPI_ISL_11004239	2022-03-08	Europe	Italy	Lazio	29806	Human	?	BA.1.1.1	GRA	https://www.gisaid.org/
hCoV-19/Italy/CAM-TIGEM-IZSM-COLLI-27725/2022	betacoronavirus	EPI_ISL_11055539	2022-03-06	Europe	Italy	Campania	29882	Human	?	BA.1.1	GRA	https://www.gisaid.org/
hCoV-19/Italy/LOM_ASSTMonza_6000044850_20220301071800/2022	betacoronavirus	EPI_ISL_10865045	2022-03-01	Europe	Italy	Lombardy	29771	Human	?	BA.1.17	GRA	https://www.gisaid.org/
hCoV-19/Italy/UMB-IZSGC-28397.1.55/2022	betacoronavirus	EPI_ISL_11010647	2022-03-07	Europe	Italy	Umbria	29833	Human	?	BA.2	GRA	https://www.gisaid.org/
hCoV-19/Italy/LOM_ASSTMonza_6000044834_20220301071800/2022	betacoronavirus	EPI_ISL_10865048	2022-03-01	Europe	Italy	Lombardy	29614	Human	?	BA.2.9	GRA	https://www.gisaid.org/
hCoV-19/Italy/VEN-IZSVe-22RS8084-1_TV/2022	betacoronavirus	EPI_ISL_11049049	2022-03-02	Europe	Italy	Veneto	29846	Human	?	BA.2	GRA	https://www.gisaid.org/
hCoV-19/Italy/VEN-IZSVe-22RS8090-22_BL/2022	betacoronavirus	EPI_ISL_11049052	2022-03-07	Europe	Italy	Veneto	29839	Human	?	BA.2.9	GRA	https://www.gisaid.org/
hCoV-19/Italy/VEN-IZSVe-22RS8085-7_VI/2022	betacoronavirus	EPI_ISL_11048952	2022-03-07	Europe	Italy	Veneto	29806	Human	?	BA.2	GRA	https://www.gisaid.org/
hCoV-19/Italy/UMB-IZSGC-28397.1.62/2022	betacoronavirus	EPI_ISL_11010654	2022-03-02	Europe	Italy	Umbria	29854	Human	?	BA.1.1	GRA	https://www.gisaid.org/
hCoV-19/Italy/UMB-IZSGC-28397.1.73/2022	betacoronavirus	EPI_ISL_11010665	2022-03-07	Europe	Italy	Umbria	29848	Human	?	BA.2.9	GRA	https://www.gisaid.org/
hCoV-19/Italy/UMB-IZSGC-28397.1.80/2022	betacoronavirus	EPI_ISL_11010672	2022-03-07	Europe	Italy	Umbria	29869	Human	?	BA.1.1.1	GRA	https://www.gisaid.org/
hCoV-19/Italy/CAM_IZSM_RD20703954126_IZSM_COLLI_TIGEM/2022	betacoronavirus	EPI_ISL_11020477	2022-03-07	Europe	Italy	Campania	29748	Human	?	BA.1	GRA	https://www.gisaid.org/
hCoV-19/Italy/VEN-IZSVe-22RS8081-9_VI/2022	betacoronavirus	EPI_ISL_11048986	2022-03-06	Europe	Italy	Veneto	29868	Human	?	BA.1.17.2	GRA	https://www.gisaid.org/
hCoV-19/Italy/CAM_IZSM_RD20703429798_IZSM_COLLI_TIGEM/2022	betacoronavirus	EPI_ISL_11020489	2022-03-07	Europe	Italy	Campania	29752	Human	?	BA.1.1	GRA	https://www.gisaid.org/
hCoV-19/Italy/UMB-IZSGC-27498.1.74/2022	betacoronavirus	EPI_ISL_11010587	2022-03-01	Europe	Italy	Umbria	29812	Human	?	BA.2	GRA	https://www.gisaid.org/
hCoV-19/Italy/ABR-IZSGC-26960/2022	betacoronavirus	EPI_ISL_11008387	2022-03-04	Europe	Italy	Abruzzo	29812	Human	?	BA.2	GRA	https://www.gisaid.org/
hCoV-19/Italy/UMB-IZSGC-28397.1.65/2022	betacoronavirus	EPI_ISL_11010657	2022-03-07	Europe	Italy	Umbria	29848	Human	?	BA.2.9	GRA	https://www.gisaid.org/
hCoV-19/Italy/VEN-IZSVe-22RS8085-4_VI/2022	betacoronavirus	EPI_ISL_11048957	2022-03-07	Europe	Italy	Veneto	29505	Human	?	BA.2	GRA	https://www.gisaid.org/
hCoV-19/Italy/VEN-IZSVe-22RS8090-17_BL/2022	betacoronavirus	EPI_ISL_11049057	2022-03-07	Europe	Italy	Veneto	29838	Human	?	BA.2	GRA	https://www.gisaid.org/
hCoV-19/Italy/LOM_ASSTMonza_6000048576_20220307070900/2022	betacoronavirus	EPI_ISL_11030525	2022-03-07	Europe	Italy	Lombardy	29771	Human	?	BA.1.17.2	GRA	https://www.gisaid.org/
hCoV-19/Italy/ABR-IZSGC-26961/2022	betacoronavirus	EPI_ISL_11008388	2022-03-04	Europe	Italy	Abruzzo	29858	Human	?	BA.1.1.1	GRA	https://www.gisaid.org/
hCoV-19/Italy/CAM_IZSM_RD20703429862_IZSM_COLLI_TIGEM/2022	betacoronavirus	EPI_ISL_11020488	2022-03-07	Europe	Italy	Campania	29752	Human	?	BA.1.1	GRA	https://www.gisaid.org/
hCoV-19/Italy/LAZ-IFO-03080351/2022	betacoronavirus	EPI_ISL_11004189	2022-03-08	Europe	Italy	Lazio	29800	Human	?	BA.1.1	GRA	https://www.gisaid.org/
hCoV-19/Italy/PIE_IRCC_15881175/2022	betacoronavirus	EPI_ISL_11030368	2022-03-07	Europe	Italy	Piedmont	29838	Human	?	BA.1	GRA	https://www.gisaid.org/
hCoV-19/Italy/PIE_IRCC_15881203/2022	betacoronavirus	EPI_ISL_11030343	2022-03-07	Europe	Italy	Piedmont	29811	Human	?	BA.1.1	GRA	https://www.gisaid.org/
hCoV-19/Italy/LOM_Policlinico_Milano_25767330/2022	betacoronavirus	EPI_ISL_10967668	2022-03-03	Europe	Italy	Lombardy	29842	Human	?	BA.2	GRA	https://www.gisaid.org/
hCoV-19/Italy/EMR_AUSLRomagna_C023-22-30/2022	betacoronavirus	EPI_ISL_10736890	2022-03-01	Europe	Italy	Emilia-Romagna	29608	Human	?	BA.2	GRA	https://www.gisaid.org/
hCoV-19/Italy/EMR_AUSLRomagna_C025-22-13/2022	betacoronavirus	EPI_ISL_10955890	2022-03-07	Europe	Italy	Emilia-Romagna	29783	Human	?	BA.1.1	GRA	https://www.gisaid.org/
hCoV-19/Italy/LAZ-IFO-03080352/2022	betacoronavirus	EPI_ISL_11004190	2022-03-08	Europe	Italy	Lazio	29791	Human	?	BA.1.17.2	GRA	https://www.gisaid.org/
hCoV-19/Italy/LOM_ASSTMonza_6000045529_20220301072500/2022	betacoronavirus	EPI_ISL_10865036	2022-03-01	Europe	Italy	Lombardy	29771	Human	?	BA.1.1.11	GRA	https://www.gisaid.org/
hCoV-19/Italy/LOM_ASSTMonza_6000044832_20220301071800/2022	betacoronavirus	EPI_ISL_10865052	2022-03-01	Europe	Italy	Lombardy	29614	Human	?	BA.2	GRA	https://www.gisaid.org/
hCoV-19/Italy/LOM_ASSTMonza_6000048416_20220307070900/2022	betacoronavirus	EPI_ISL_11030530	2022-03-07	Europe	Italy	Lombardy	29659	Human	?	BA.1.17.2	GRA	https://www.gisaid.org/
hCoV-19/Italy/LOM_ASSTMonza_6000044831_20220301071800/2022	betacoronavirus	EPI_ISL_10865053	2022-03-01	Europe	Italy	Lombardy	29771	Human	?	BA.1.1	GRA	https://www.gisaid.org/
hCoV-19/Italy/LOM_ASSTMonza_6000044838_20220301071800/2022	betacoronavirus	EPI_ISL_10865049	2022-03-01	Europe	Italy	Lombardy	29614	Human	?	BA.2	GRA	https://www.gisaid.org/
hCoV-19/Italy/LOM_ASSTMonza_6000044845_20220301071800/2022	betacoronavirus	EPI_ISL_10865046	2022-03-01	Europe	Italy	Lombardy	29798	Human	?	BA.1.1	GRA	https://www.gisaid.org/
hCoV-19/Italy/EMR_AUSLRomagna_C023-22-34/2022	betacoronavirus	EPI_ISL_10736876	2022-03-01	Europe	Italy	Emilia-Romagna	29608	Human	?	BA.2	GRA	https://www.gisaid.org/
hCoV-19/Italy/VEN-IZSVe-22RS8090-16_BL/2022	betacoronavirus	EPI_ISL_11049058	2022-03-07	Europe	Italy	Veneto	29850	Human	?	BA.1.1	GRA	https://www.gisaid.org/
hCoV-19/Italy/LAZ-IFO-03083264/2022	betacoronavirus	EPI_ISL_11004227	2022-03-08	Europe	Italy	Lazio	29808	Human	?	BA.1.1	GRA	https://www.gisaid.org/
hCoV-19/Italy/EMR_AUSLRomagna_C025-22-35/2022	betacoronavirus	EPI_ISL_10955866	2022-03-01	Europe	Italy	Emilia-Romagna	29783	Human	?	BA.1.21	GRA	https://www.gisaid.org/
hCoV-19/Italy/LOM_Policlinico_Milano_25767178/2022	betacoronavirus	EPI_ISL_10967666	2022-03-03	Europe	Italy	Lombardy	29833	Human	?	BA.2	GRA	https://www.gisaid.org/
hCoV-19/Italy/LOM_Policlinico_Milano_18067232/2022	betacoronavirus	EPI_ISL_10967655	2022-03-07	Europe	Italy	Lombardy	29608	Human	?	BA.2	GRA	https://www.gisaid.org/
hCoV-19/Italy/EMR_AUSLRomagna_C023-22-29/2022	betacoronavirus	EPI_ISL_10736891	2022-03-01	Europe	Italy	Emilia-Romagna	29608	Human	?	BA.2	GRA	https://www.gisaid.org/
hCoV-19/Italy/EMR_AUSLRomagna_C024-22-29/2022	betacoronavirus	EPI_ISL_10945991	2022-03-07	Europe	Italy	Emilia-Romagna	29608	Human	?	BA.2.3	GRA	https://www.gisaid.org/
hCoV-19/Italy/PIE_IRCC_15881156/2022	betacoronavirus	EPI_ISL_11030381	2022-03-07	Europe	Italy	Piedmont	29803	Human	?	BA.2	O	https://www.gisaid.org/
hCoV-19/Italy/PIE_IRCC_15881199/2022	betacoronavirus	EPI_ISL_11030350	2022-03-07	Europe	Italy	Piedmont	29841	Human	?	B.1.1.529	O	https://www.gisaid.org/
hCoV-19/Italy/PIE_IRCC_15881177/2022	betacoronavirus	EPI_ISL_11030366	2022-03-07	Europe	Italy	Piedmont	29841	Human	?	BA.2	O	https://www.gisaid.org/
hCoV-19/Italy/PIE_IRCC_15881230/2022	betacoronavirus	EPI_ISL_11030318	2022-03-08	Europe	Italy	Piedmont	29841	Human	?	BA.2.9	O	https://www.gisaid.org/
hCoV-19/Italy/PIE_IRCC_15881193/2022	betacoronavirus	EPI_ISL_11030351	2022-03-07	Europe	Italy	Piedmont	29841	Human	?	BA.2	O	https://www.gisaid.org/
hCoV-19/Italy/EMR-IZSLER-2022-081951-003-01/2022	betacoronavirus	EPI_ISL_11064259	2022-03-07	Europe	Italy	Emilia-Romagna	29865	Human	?	BA.1.1.14	GRA	https://www.gisaid.org/
hCoV-19/Italy/VEN-ULSS3GEN-8932970966_VR/2022	betacoronavirus	EPI_ISL_11059659	2022-03-07	Europe	Italy	Veneto	29747	Human	?	BA.1.1	GRA	https://www.gisaid.org/
hCoV-19/Italy/FVG-UD-174558/2022	betacoronavirus	EPI_ISL_11116092	2022-03-03	Europe	Italy	Friuli Venezia Giulia	29779	Human	?	BA.1	GRA	https://www.gisaid.org/
hCoV-19/Italy/LIG-250627054/2022	betacoronavirus	EPI_ISL_11157592	2022-03-07	Europe	Italy	Liguria	29783	Human	?	BA.1.17.2	GRA	https://www.gisaid.org/
hCoV-19/Italy/LOM_ASSTMonza_6000053798_20220314080000/2022	betacoronavirus	EPI_ISL_11302792	2022-03-14	Europe	Italy	Lombardy	29614	Human	?	BA.2	GRA	https://www.gisaid.org/
hCoV-19/Italy/LOM_ASSTMonza_6000050041_20220308071300/2022	betacoronavirus	EPI_ISL_11170359	2022-03-08	Europe	Italy	Lombardy	29614	Human	?	BA.2.9	GRA	https://www.gisaid.org/
hCoV-19/Italy/CAM_IZSM_COLLI_TIGEM_RD20703954736/2022	betacoronavirus	EPI_ISL_11333459	2022-03-15	Europe	Italy	Campania	29756	Human	?	BA.1.1	GRA	https://www.gisaid.org/
hCoV-19/Italy/UMB-IZSGC-30302.1.10/2022	betacoronavirus	EPI_ISL_11349093	2022-03-14	Europe	Italy	Umbria	29868	Human	?	BA.1.21	GRA	https://www.gisaid.org/
hCoV-19/Italy/EMR_AUSLRomagna_C027-22-03/2022	betacoronavirus	EPI_ISL_11113794	2022-03-02	Europe	Italy	Emilia-Romagna	29783	Human	?	BA.1	GRA	https://www.gisaid.org/
hCoV-19/Italy/LOM_ASSTMonza_6000047547_20220305075400/2022	betacoronavirus	EPI_ISL_11170394	2022-03-05	Europe	Italy	Lombardy	29801	Human	?	BA.2.9	GRA	https://www.gisaid.org/
hCoV-19/Italy/VEN-IZSVe-22RS8093-4_RO/2022	betacoronavirus	EPI_ISL_11262094	2022-03-01	Europe	Italy	Veneto	29776	Human	?	BA.1	GRA	https://www.gisaid.org/
hCoV-19/Italy/TAA-PAB_SABES_1900894759/2022	betacoronavirus	EPI_ISL_11309694	2022-03-10	Europe	Italy	Trentino-Alto Adige	29608	Human	?	BA.2	GRA	https://www.gisaid.org/
hCoV-19/Italy/CAM_IZSM_COLLI_TIGEM_RD00379316/2022	betacoronavirus	EPI_ISL_11333470	2022-03-15	Europe	Italy	Campania	29756	Human	?	BA.1.21	GRA	https://www.gisaid.org/
hCoV-19/Italy/CAM_IZSM_RD00403846_IZSM_COLLI_TIGEM/2022	betacoronavirus	EPI_ISL_11309870	2022-03-15	Europe	Italy	Campania	29754	Human	?	BA.1	GRA	https://www.gisaid.org/
hCoV-19/Italy/EMR-IZSLER-2022-082095-006-01/2022	betacoronavirus	EPI_ISL_11064295	2022-03-07	Europe	Italy	Emilia-Romagna	29868	Human	?	BA.2	GRA	https://www.gisaid.org/
hCoV-19/Italy/TAA-PAB_SABES_1900894738/2022	betacoronavirus	EPI_ISL_11309695	2022-03-10	Europe	Italy	Trentino-Alto Adige	29693	Human	?	BA.2.9	GRA	https://www.gisaid.org/
hCoV-19/Italy/PIE_IRCC_15881084/2022	betacoronavirus	EPI_ISL_11070372	2022-03-07	Europe	Italy	Piedmont	29838	Human	?	BA.1	GRA	https://www.gisaid.org/
hCoV-19/Italy/CAM_IZSM_RD20704090213_IZSM_COLLI_TIGEM/2022	betacoronavirus	EPI_ISL_11309859	2022-03-15	Europe	Italy	Campania	29757	Human	?	BA.2	GRA	https://www.gisaid.org/
hCoV-19/Italy/EMR-IZSLER-2022-082095-004-01/2022	betacoronavirus	EPI_ISL_11064296	2022-03-07	Europe	Italy	Emilia-Romagna	29868	Human	?	BA.2.9	GRA	https://www.gisaid.org/
hCoV-19/Italy/SIC-AOUP-UNIPA_97599_2022/2022	betacoronavirus	EPI_ISL_11149696	2022-03-07	Europe	Italy	Sicily	29731	Human	?	BA.2.9	GRA	https://www.gisaid.org/
hCoV-19/Italy/MAR_UNIVPM_Marche_56008-07-03-22_WG/2022	betacoronavirus	EPI_ISL_11162196	2022-03-07	Europe	Italy	The Marches	29676	Human	?	BA.2	GRA	https://www.gisaid.org/
hCoV-19/Italy/FVG-UD-188216_2022/2022	betacoronavirus	EPI_ISL_11160196	2022-03-12	Europe	Italy	Friuli Venezia Giulia	29747	Human	?	BA.2	GRA	https://www.gisaid.org/
hCoV-19/Italy/LOM_Policlinico_Milano_87835149/2022	betacoronavirus	EPI_ISL_11191582	2022-03-14	Europe	Italy	Lombardy	29842	Human	?	BA.2	GRA	https://www.gisaid.org/
hCoV-19/Italy/VEN-ULSS3GEN-7002188874_VE/2022	betacoronavirus	EPI_ISL_11059697	2022-03-07	Europe	Italy	Veneto	29747	Human	?	BA.1.16	GRA	https://www.gisaid.org/
hCoV-19/Italy/EMR_AUSLRomagna_C026-22-18/2022	betacoronavirus	EPI_ISL_11100097	2022-03-01	Europe	Italy	Emilia-Romagna	29783	Human	?	BA.1.15.1	GRA	https://www.gisaid.org/
hCoV-19/Italy/VEN-IZSVe-22RS8092-15_TV/2022	betacoronavirus	EPI_ISL_11262097	2022-03-09	Europe	Italy	Veneto	29752	Human	?	BA.1	GRA	https://www.gisaid.org/
hCoV-19/Italy/EMR-IZSLER-2022-083106-007-01/2022	betacoronavirus	EPI_ISL_11064261	2022-03-07	Europe	Italy	Emilia-Romagna	29868	Human	?	BA.2	GRA	https://www.gisaid.org/
hCoV-19/Italy/VEN-ULSS3GEN-8932970638_VR/2022	betacoronavirus	EPI_ISL_11059661	2022-03-07	Europe	Italy	Veneto	29747	Human	?	BA.1.17	GRA	https://www.gisaid.org/
hCoV-19/Italy/CAM_IZSM_COLLI_TIGEM_RD20703954752/2022	betacoronavirus	EPI_ISL_11333461	2022-03-15	Europe	Italy	Campania	29756	Human	?	BA.1.1	GRA	https://www.gisaid.org/
hCoV-19/Italy/UMB-IZSGC-30302.1.6/2022	betacoronavirus	EPI_ISL_11349089	2022-03-15	Europe	Italy	Umbria	29815	Human	?	BA.2.9	GRA	https://www.gisaid.org/
hCoV-19/Italy/LIG-250099476/2022	betacoronavirus	EPI_ISL_11157580	2022-03-07	Europe	Italy	Liguria	29783	Human	?	BA.1.1	GRA	https://www.gisaid.org/
hCoV-19/Italy/LOM_ASSTMonza_6000053800_20220314080000/2022	betacoronavirus	EPI_ISL_11302790	2022-03-14	Europe	Italy	Lombardy	29614	Human	?	BA.2	GRA	https://www.gisaid.org/
hCoV-19/Italy/TAA-PAB_SABES_1900892335/2022	betacoronavirus	EPI_ISL_11309715	2022-03-07	Europe	Italy	Trentino-Alto Adige	29783	Human	?	BA.1.1	GRA	https://www.gisaid.org/
hCoV-19/Italy/VEN-IZSVe-22RS8093-8_RO/2022	betacoronavirus	EPI_ISL_11262088	2022-03-02	Europe	Italy	Veneto	29838	Human	?	BA.1.1	GRA	https://www.gisaid.org/
hCoV-19/Italy/LOM_ASSTMonza_6000049376_20220308071000/2022	betacoronavirus	EPI_ISL_11170372	2022-03-08	Europe	Italy	Lombardy	29542	Human	?	BA.2.9	GRA	https://www.gisaid.org/
hCoV-19/Italy/CAM_IZSM_RD20703529364/2022	betacoronavirus	EPI_ISL_11228832	2022-03-09	Europe	Italy	Campania	29755	Human	?	BA.1.1	GRA	https://www.gisaid.org/
hCoV-19/Italy/CAM_IZSM_RD20701157839/2022	betacoronavirus	EPI_ISL_11228819	2022-03-10	Europe	Italy	Campania	29755	Human	?	BA.1.1	GRA	https://www.gisaid.org/
hCoV-19/Italy/EMR_AUSLRomagna_C028-22-32/2022	betacoronavirus	EPI_ISL_11191095	2022-03-11	Europe	Italy	Emilia-Romagna	29608	Human	?	BA.2	GRA	https://www.gisaid.org/
hCoV-19/Italy/ABR-CAST-W5383/2022	betacoronavirus	EPI_ISL_11162173	2022-03-07	Europe	Italy	Abruzzo	29809	Human	?	BA.1.17.2	GRA	https://www.gisaid.org/
hCoV-19/Italy/MAR_UNIVPM_Marche_57326-07-03-22_WG/2022	betacoronavirus	EPI_ISL_11162209	2022-03-07	Europe	Italy	The Marches	29670	Human	?	BA.1.1	GRA	https://www.gisaid.org/
hCoV-19/Italy/LOM_ASSTMonza_6000047526_20220304072800/2022	betacoronavirus	EPI_ISL_11170403	2022-03-04	Europe	Italy	Lombardy	29614	Human	?	BA.2	GRA	https://www.gisaid.org/
hCoV-19/Italy/LIG-250099382/2022	betacoronavirus	EPI_ISL_11157619	2022-03-07	Europe	Italy	Liguria	29783	Human	?	BA.1.17	GRA	https://www.gisaid.org/
hCoV-19/Italy/LIG-249924076/2022	betacoronavirus	EPI_ISL_11157602	2022-03-06	Europe	Italy	Liguria	29608	Human	?	BA.2	GRA	https://www.gisaid.org/
hCoV-19/Italy/SIC-AOUP-UNIPA_97650_2022/2022	betacoronavirus	EPI_ISL_11149665	2022-03-07	Europe	Italy	Sicily	29691	Human	?	BA.2	GRA	https://www.gisaid.org/
hCoV-19/Italy/LAZ-AMC-2203072580-DS/2022	betacoronavirus	EPI_ISL_11108743	2022-03-07	Europe	Italy	Lazio	29766	Human	?	BA.2.3.15	GRA	https://www.gisaid.org/
hCoV-19/Italy/FVG-UD-174831/2022	betacoronavirus	EPI_ISL_11116113	2022-03-03	Europe	Italy	Friuli Venezia Giulia	29779	Human	?	BA.1	GRA	https://www.gisaid.org/
hCoV-19/Italy/LAZ-AMC-220302482-DS/2022	betacoronavirus	EPI_ISL_11108644	2022-03-02	Europe	Italy	Lazio	29825	Human	?	BA.1.1	GRA	https://www.gisaid.org/
hCoV-19/Italy/EMR_AUSLRomagna_C027-22-12/2022	betacoronavirus	EPI_ISL_11113780	2022-03-03	Europe	Italy	Emilia-Romagna	29783	Human	?	BA.1.1	GRA	https://www.gisaid.org/
hCoV-19/Italy/SIC-CQRC-3422021387-2022/2022	betacoronavirus	EPI_ISL_11112534	2022-03-07	Europe	Italy	Sicily	29761	Human	?	BA.1	GRA	https://www.gisaid.org/
hCoV-19/Italy/PUG_UNIBA_APU-BA486/2022	betacoronavirus	EPI_ISL_11111490	2022-03-07	Europe	Italy	Puglia	29765	Human	?	BA.2.9	GRA	https://www.gisaid.org/
hCoV-19/Italy/SIC-CQRC-3422021458-2022/2022	betacoronavirus	EPI_ISL_11112521	2022-03-07	Europe	Italy	Sicily	29758	Human	?	BA.2	GRA	https://www.gisaid.org/
hCoV-19/Italy/LOM_Auxo_202203158347/2022	betacoronavirus	EPI_ISL_11063061	2022-03-09	Europe	Italy	Lombardy	29641	Human	?	BA.2	GRA	https://www.gisaid.org/
hCoV-19/Italy/EMR_AUSLRomagna_C028-22-30/2022	betacoronavirus	EPI_ISL_11191098	2022-03-10	Europe	Italy	Emilia-Romagna	29783	Human	?	BA.1.1	GRA	https://www.gisaid.org/
hCoV-19/Italy/PIE_IRCC_15881077/2022	betacoronavirus	EPI_ISL_11070380	2022-03-07	Europe	Italy	Piedmont	29841	Human	?	BA.2	GRA	https://www.gisaid.org/
hCoV-19/Italy/EMR-IZSLER-2022-082095-003-01/2022	betacoronavirus	EPI_ISL_11064299	2022-03-07	Europe	Italy	Emilia-Romagna	29868	Human	?	BA.2	GRA	https://www.gisaid.org/
hCoV-19/Italy/LOM_ASSTMonza_6000053784_20220314080000/2022	betacoronavirus	EPI_ISL_11302799	2022-03-14	Europe	Italy	Lombardy	29518	Human	?	BA.2	GRA	https://www.gisaid.org/
hCoV-19/Italy/VEN-IZSVe-22RS8093-1_RO/2022	betacoronavirus	EPI_ISL_11262092	2022-03-02	Europe	Italy	Veneto	29776	Human	?	BA.1.1	GRA	https://www.gisaid.org/
hCoV-19/Italy/TAA-PAB_SABES_1900894845/2022	betacoronavirus	EPI_ISL_11309692	2022-03-10	Europe	Italy	Trentino-Alto Adige	29783	Human	?	BA.1.1	GRA	https://www.gisaid.org/
hCoV-19/Italy/UMB-IZSGC-30302.1.9/2022	betacoronavirus	EPI_ISL_11349092	2022-03-14	Europe	Italy	Umbria	29848	Human	?	BA.2	GRA	https://www.gisaid.org/
hCoV-19/Italy/ABR-CAST-W4724/2022	betacoronavirus	EPI_ISL_11162162	2022-03-07	Europe	Italy	Abruzzo	29708	Human	?	BA.2	GRA	https://www.gisaid.org/
hCoV-19/Italy/EMR-IZSLER-2022-083106-003-01/2022	betacoronavirus	EPI_ISL_11064262	2022-03-07	Europe	Italy	Emilia-Romagna	29865	Human	?	BA.1.17	GRA	https://www.gisaid.org/
hCoV-19/Italy/FVG-UD-176069/2022	betacoronavirus	EPI_ISL_11116062	2022-03-04	Europe	Italy	Friuli Venezia Giulia	29747	Human	?	BA.2.9	GRA	https://www.gisaid.org/
hCoV-19/Italy/CAM_IZSM_RD20704090154_IZSM_COLLI_TIGEM/2022	betacoronavirus	EPI_ISL_11309862	2022-03-15	Europe	Italy	Campania	29754	Human	?	BA.2	GRA	https://www.gisaid.org/
hCoV-19/Italy/LAZ-AMC-2203042556-DS/2022	betacoronavirus	EPI_ISL_11108716	2022-03-04	Europe	Italy	Lazio	29773	Human	?	BA.2.9	GRA	https://www.gisaid.org/
hCoV-19/Italy/FVG-UD-175509/2022	betacoronavirus	EPI_ISL_11116116	2022-03-04	Europe	Italy	Friuli Venezia Giulia	29747	Human	?	BA.2	GRA	https://www.gisaid.org/
hCoV-19/Italy/SIC-CQRC-3422021426-2022/2022	betacoronavirus	EPI_ISL_11112516	2022-03-07	Europe	Italy	Sicily	29758	Human	?	BA.2.3.15	GRA	https://www.gisaid.org/
hCoV-19/Italy/LIG-250099233/2022	betacoronavirus	EPI_ISL_11157616	2022-03-07	Europe	Italy	Liguria	29608	Human	?	BA.2	GRA	https://www.gisaid.org/
hCoV-19/Italy/MAR_UNIVPM_Marche_52605-07-03-22_WG/2022	betacoronavirus	EPI_ISL_11162216	2022-03-07	Europe	Italy	The Marches	29629	Human	?	BA.1.1	GRA	https://www.gisaid.org/
hCoV-19/Italy/LOM_ASSTMonza_6000046423_20220303074700/2022	betacoronavirus	EPI_ISL_11170416	2022-03-03	Europe	Italy	Lombardy	29801	Human	?	BA.2	GRA	https://www.gisaid.org/
hCoV-19/Italy/VEN-IZSVe-22RS8095-7_VI/2022	betacoronavirus	EPI_ISL_11262116	2022-03-10	Europe	Italy	Veneto	29738	Human	?	BA.2.9	GRA	https://www.gisaid.org/
hCoV-19/Italy/CAM_IZSM_RD20703954326/2022	betacoronavirus	EPI_ISL_11228816	2022-03-10	Europe	Italy	Campania	29760	Human	?	BA.1.14	GRA	https://www.gisaid.org/
hCoV-19/Italy/TAA-PAB_SABES_1900893647/2022	betacoronavirus	EPI_ISL_11309716	2022-03-08	Europe	Italy	Trentino-Alto Adige	29608	Human	?	BA.2	GRA	https://www.gisaid.org/
hCoV-19/Italy/MAR_UNIVPM_Marche_56007-07-03-22_WG/2022	betacoronavirus	EPI_ISL_11162217	2022-03-07	Europe	Italy	The Marches	29667	Human	?	BA.1	GRA	https://www.gisaid.org/
hCoV-19/Italy/FVG-UD-188588_2022/2022	betacoronavirus	EPI_ISL_11160217	2022-03-12	Europe	Italy	Friuli Venezia Giulia	29747	Human	?	BA.2	GRA	https://www.gisaid.org/
hCoV-19/Italy/VEN-IZSVe-22RS8095-2_VI/2022	betacoronavirus	EPI_ISL_11262113	2022-03-10	Europe	Italy	Veneto	29138	Human	?	BA.2.9	GRA	https://www.gisaid.org/
hCoV-19/Italy/LAZ-AMC-2203042553-DS/2022	betacoronavirus	EPI_ISL_11108717	2022-03-04	Europe	Italy	Lazio	29788	Human	?	BA.2.9	GRA	https://www.gisaid.org/
hCoV-19/Italy/FVG-UD-177068/2022	betacoronavirus	EPI_ISL_11116117	2022-03-05	Europe	Italy	Friuli Venezia Giulia	29747	Human	?	BA.2	GRA	https://www.gisaid.org/
hCoV-19/Italy/SIC-CQRC-3422021590-2022/2022	betacoronavirus	EPI_ISL_11112517	2022-03-07	Europe	Italy	Sicily	29790	Human	?	BA.1.1	GRA	https://www.gisaid.org/
hCoV-19/Italy/LIG-250099979/2022	betacoronavirus	EPI_ISL_11157617	2022-03-07	Europe	Italy	Liguria	29608	Human	?	BA.2	GRA	https://www.gisaid.org/
hCoV-19/Italy/LOM_ASSTMonza_6000046418_20220303074700/2022	betacoronavirus	EPI_ISL_11170417	2022-03-03	Europe	Italy	Lombardy	29605	Human	?	BA.2	GRA	https://www.gisaid.org/
hCoV-19/Italy/LOM_ASSTMonza_6000053035_20220312080000/2022	betacoronavirus	EPI_ISL_11170317	2022-03-12	Europe	Italy	Lombardy	29518	Human	?	BA.2	GRA	https://www.gisaid.org/
hCoV-19/Italy/VEN-IZSVe-22RS8095-4_VI/2022	betacoronavirus	EPI_ISL_11262117	2022-03-10	Europe	Italy	Veneto	29792	Human	?	BA.1.1.1	GRA	https://www.gisaid.org/
hCoV-19/Italy/CAM_IZSM_RD00387436/2022	betacoronavirus	EPI_ISL_11228817	2022-03-10	Europe	Italy	Campania	29760	Human	?	BA.1.1	GRA	https://www.gisaid.org/
hCoV-19/Italy/TAA-PAB_SABES_1900893642/2022	betacoronavirus	EPI_ISL_11309717	2022-03-09	Europe	Italy	Trentino-Alto Adige	29608	Human	?	BA.2	GRA	https://www.gisaid.org/
hCoV-19/Italy/FVG-UD-175661/2022	betacoronavirus	EPI_ISL_11116118	2022-03-04	Europe	Italy	Friuli Venezia Giulia	29779	Human	?	BA.1.17.2	GRA	https://www.gisaid.org/
hCoV-19/Italy/SIC-CQRC-3422021585-2022/2022	betacoronavirus	EPI_ISL_11112518	2022-03-07	Europe	Italy	Sicily	29790	Human	?	BA.1.1	GRA	https://www.gisaid.org/
hCoV-19/Italy/APU_UNIBA_APU-BA497/2022	betacoronavirus	EPI_ISL_11118118	2022-03-07	Europe	Italy	Apulia	29742	Human	?	BA.1.1	GRA	https://www.gisaid.org/
hCoV-19/Italy/PUG_UNIBA_APU-BA491/2022	betacoronavirus	EPI_ISL_11112318	2022-03-07	Europe	Italy	Puglia	29774	Human	?	BA.1	GRA	https://www.gisaid.org/
hCoV-19/Italy/LIG-250099792/2022	betacoronavirus	EPI_ISL_11157618	2022-03-06	Europe	Italy	Liguria	29783	Human	?	BA.1.17	GRA	https://www.gisaid.org/
hCoV-19/Italy/MAR_UNIVPM_Marche_54842-07-03-22_WG/2022	betacoronavirus	EPI_ISL_11162218	2022-03-07	Europe	Italy	The Marches	29676	Human	?	BA.1.1	GRA	https://www.gisaid.org/
hCoV-19/Italy/LOM_ASSTMonza_6000053023_20220312080000/2022	betacoronavirus	EPI_ISL_11170318	2022-03-12	Europe	Italy	Lombardy	29614	Human	?	BA.2	GRA	https://www.gisaid.org/
hCoV-19/Italy/LOM_ASSTMonza_6000046407_20220303074700/2022	betacoronavirus	EPI_ISL_11170418	2022-03-03	Europe	Italy	Lombardy	29509	Human	?	BA.2	GRA	https://www.gisaid.org/
hCoV-19/Italy/VEN-IZSVe-22RS8095-1_VI/2022	betacoronavirus	EPI_ISL_11262118	2022-03-10	Europe	Italy	Veneto	29736	Human	?	BA.2	GRA	https://www.gisaid.org/
hCoV-19/Italy/TAA-PAB_SABES_1900892458/2022	betacoronavirus	EPI_ISL_11309718	2022-03-07	Europe	Italy	Trentino-Alto Adige	29602	Human	?	BA.2.9	GRA	https://www.gisaid.org/
hCoV-19/Italy/PIE_IRCC_15881099/2022	betacoronavirus	EPI_ISL_11070362	2022-03-07	Europe	Italy	Piedmont	29841	Human	?	BA.2	O	https://www.gisaid.org/
hCoV-19/Italy/EMR_AUSLRomagna_C026-22-15/2022	betacoronavirus	EPI_ISL_11100100	2022-03-01	Europe	Italy	Emilia-Romagna	29608	Human	?	BA.2.9	GRA	https://www.gisaid.org/
hCoV-19/Italy/FVG-UD-187183_2022/2022	betacoronavirus	EPI_ISL_11160200	2022-03-11	Europe	Italy	Friuli Venezia Giulia	29747	Human	?	BA.2.9	GRA	https://www.gisaid.org/
hCoV-19/Italy/MAR_UNIVPM_Marche_53296-07-03-22_WG/2022	betacoronavirus	EPI_ISL_11162200	2022-03-07	Europe	Italy	The Marches	29431	Human	?	BA.2.3	GRA	https://www.gisaid.org/
hCoV-19/Italy/SIC-AOUP-UNIPA_97573_2022/2022	betacoronavirus	EPI_ISL_11149700	2022-03-07	Europe	Italy	Sicily	29785	Human	?	BA.1.1	GRA	https://www.gisaid.org/
hCoV-19/Italy/LIG-250099799/2022	betacoronavirus	EPI_ISL_11157600	2022-03-06	Europe	Italy	Liguria	29783	Human	?	BA.1.1	GRA	https://www.gisaid.org/
hCoV-19/Italy/LOM_ASSTMonza_6000047533_20220304072800/2022	betacoronavirus	EPI_ISL_11170400	2022-03-04	Europe	Italy	Lombardy	29614	Human	?	BA.2	GRA	https://www.gisaid.org/
hCoV-19/Italy/EMR_AUSLRomagna_C028-22-27/2022	betacoronavirus	EPI_ISL_11191100	2022-03-10	Europe	Italy	Emilia-Romagna	29783	Human	?	BA.1.17	GRA	https://www.gisaid.org/
hCoV-19/Italy/VEN-IZSVe-22RS8092-13_TV/2022	betacoronavirus	EPI_ISL_11262100	2022-03-07	Europe	Italy	Veneto	29792	Human	?	BA.1.17.2	GRA	https://www.gisaid.org/
hCoV-19/Italy/LOM_ASSTMonza_6000053786_20220314080000/2022	betacoronavirus	EPI_ISL_11302800	2022-03-14	Europe	Italy	Lombardy	29614	Human	?	BA.2	GRA	https://www.gisaid.org/
hCoV-19/Italy/TAA-PAB_SABES_1900894673/2022	betacoronavirus	EPI_ISL_11309700	2022-03-11	Europe	Italy	Trentino-Alto Adige	29783	Human	?	BA.1	GRA	https://www.gisaid.org/
hCoV-19/Italy/ABR-IZSGC-28493/2022	betacoronavirus	EPI_ISL_11339700	2022-03-09	Europe	Italy	Abruzzo	29836	Human	?	BA.1.1	GRA	https://www.gisaid.org/
hCoV-19/Italy/SIC-CQRC-3422021333-2022/2022	betacoronavirus	EPI_ISL_11055701	2022-03-07	Europe	Italy	Sicily	29790	Human	?	BA.1.1	GRA	https://www.gisaid.org/
hCoV-19/Italy/EMR_AUSLRomagna_C026-22-14/2022	betacoronavirus	EPI_ISL_11100101	2022-03-01	Europe	Italy	Emilia-Romagna	29783	Human	?	BA.1.1	GRA	https://www.gisaid.org/
hCoV-19/Italy/FVG-UD-187816_2022/2022	betacoronavirus	EPI_ISL_11160201	2022-03-11	Europe	Italy	Friuli Venezia Giulia	29747	Human	?	BA.2	GRA	https://www.gisaid.org/
hCoV-19/Italy/MAR_UNIVPM_Marche_53117-07-03-22_WG/2022	betacoronavirus	EPI_ISL_11162201	2022-03-07	Europe	Italy	The Marches	29431	Human	?	BA.2.3	GRA	https://www.gisaid.org/
hCoV-19/Italy/SIC-AOUP-UNIPA_97570_2022/2022	betacoronavirus	EPI_ISL_11149701	2022-03-07	Europe	Italy	Sicily	29779	Human	?	BA.1.17.2	GRA	https://www.gisaid.org/
hCoV-19/Italy/LIG-250099798/2022	betacoronavirus	EPI_ISL_11157601	2022-03-06	Europe	Italy	Liguria	29608	Human	?	BA.2	GRA	https://www.gisaid.org/
hCoV-19/Italy/LOM_ASSTMonza_6000047530_20220304072800/2022	betacoronavirus	EPI_ISL_11170401	2022-03-04	Europe	Italy	Lombardy	29518	Human	?	BA.2	GRA	https://www.gisaid.org/
hCoV-19/Italy/EMR_AUSLRomagna_C028-22-26/2022	betacoronavirus	EPI_ISL_11191101	2022-03-08	Europe	Italy	Emilia-Romagna	29690	Human	?	BA.1.1	GRA	https://www.gisaid.org/
hCoV-19/Italy/VEN-IZSVe-22RS8092-11_TV/2022	betacoronavirus	EPI_ISL_11262101	2022-03-08	Europe	Italy	Veneto	29793	Human	?	BA.1.17.2	GRA	https://www.gisaid.org/
hCoV-19/Italy/TAA-PAB_SABES_1900894519/2022	betacoronavirus	EPI_ISL_11309701	2022-03-10	Europe	Italy	Trentino-Alto Adige	29783	Human	?	BA.1.1.15	GRA	https://www.gisaid.org/
hCoV-19/Italy/SIC-CQRC-3422021310-2022/2022	betacoronavirus	EPI_ISL_11055702	2022-03-07	Europe	Italy	Sicily	29749	Human	?	BA.2.10.1	GRA	https://www.gisaid.org/
hCoV-19/Italy/EMR_AUSLRomagna_C026-22-13/2022	betacoronavirus	EPI_ISL_11100102	2022-03-01	Europe	Italy	Emilia-Romagna	29783	Human	?	BA.1.1	GRA	https://www.gisaid.org/
hCoV-19/Italy/FVG-UD-188024_2022/2022	betacoronavirus	EPI_ISL_11160202	2022-03-11	Europe	Italy	Friuli Venezia Giulia	29747	Human	?	BA.2	GRA	https://www.gisaid.org/
hCoV-19/Italy/MAR_UNIVPM_Marche_52413-07-03-22_WG/2022	betacoronavirus	EPI_ISL_11162202	2022-03-07	Europe	Italy	The Marches	29673	Human	?	BA.1.1	GRA	https://www.gisaid.org/
hCoV-19/Italy/LAZ-AMC-220303755-DS/2022	betacoronavirus	EPI_ISL_11108702	2022-03-03	Europe	Italy	Lazio	29790	Human	?	BA.1.1.1	GRA	https://www.gisaid.org/
hCoV-19/Italy/SIC-AOUP-UNIPA_97569_2022/2022	betacoronavirus	EPI_ISL_11149702	2022-03-07	Europe	Italy	Sicily	29770	Human	?	BA.1	GRA	https://www.gisaid.org/
hCoV-19/Italy/LOM_ASSTMonza_6000053104_20220312080000/2022	betacoronavirus	EPI_ISL_11170302	2022-03-12	Europe	Italy	Lombardy	29518	Human	?	BA.2	GRA	https://www.gisaid.org/
hCoV-19/Italy/EMR_AUSLRomagna_C028-22-25/2022	betacoronavirus	EPI_ISL_11191102	2022-03-07	Europe	Italy	Emilia-Romagna	29608	Human	?	BA.2	GRA	https://www.gisaid.org/
hCoV-19/Italy/VEN-IZSVe-22RS8092-9_TV/2022	betacoronavirus	EPI_ISL_11262102	2022-03-08	Europe	Italy	Veneto	29776	Human	?	BA.1.17.2	GRA	https://www.gisaid.org/
hCoV-19/Italy/LOM_ASSTMonza_6000053777_20220314080000/2022	betacoronavirus	EPI_ISL_11302802	2022-03-14	Europe	Italy	Lombardy	29608	Human	?	BA.2	GRA	https://www.gisaid.org/
hCoV-19/Italy/TAA-PAB_SABES_1900894295/2022	betacoronavirus	EPI_ISL_11309702	2022-03-09	Europe	Italy	Trentino-Alto Adige	29783	Human	?	BA.1.1	GRA	https://www.gisaid.org/
hCoV-19/Italy/SIC-AOUP-UNIPA_97536_2022/2022	betacoronavirus	EPI_ISL_11149703	2022-03-08	Europe	Italy	Sicily	29691	Human	?	BA.2.9	GRA	https://www.gisaid.org/
hCoV-19/Italy/LAZ-AMC-220303757-DS/2022	betacoronavirus	EPI_ISL_11108703	2022-03-03	Europe	Italy	Lazio	29791	Human	?	BA.2.9	GRA	https://www.gisaid.org/
hCoV-19/Italy/VEN-ULSS3GEN-7002188019_VE/2022	betacoronavirus	EPI_ISL_11059703	2022-03-07	Europe	Italy	Veneto	29747	Human	?	BA.1.17	GRA	https://www.gisaid.org/
hCoV-19/Italy/MAR_UNIVPM_Marche_51346-07-03-22_WG/2022	betacoronavirus	EPI_ISL_11162203	2022-03-07	Europe	Italy	The Marches	29654	Human	?	BA.1.1	GRA	https://www.gisaid.org/
hCoV-19/Italy/FVG-UD-189381_2022/2022	betacoronavirus	EPI_ISL_11160203	2022-03-13	Europe	Italy	Friuli Venezia Giulia	29747	Human	?	BA.2	GRA	https://www.gisaid.org/
hCoV-19/Italy/PIE_IRCC_15881006/2022	betacoronavirus	EPI_ISL_11070385	2022-03-02	Europe	Italy	Piedmont	29841	Human	?	BA.2	O	https://www.gisaid.org/
hCoV-19/Italy/SIC-CQRC-3422021336-2022/2022	betacoronavirus	EPI_ISL_11055703	2022-03-07	Europe	Italy	Sicily	29787	Human	?	BA.1.1.1	GRA	https://www.gisaid.org/
hCoV-19/Italy/EMR_AUSLRomagna_C026-22-12/2022	betacoronavirus	EPI_ISL_11100103	2022-03-01	Europe	Italy	Emilia-Romagna	29783	Human	?	BA.1.1	GRA	https://www.gisaid.org/
hCoV-19/Italy/LIG-250099167/2022	betacoronavirus	EPI_ISL_11157603	2022-03-07	Europe	Italy	Liguria	29608	Human	?	BA.2.9	GRA	https://www.gisaid.org/
hCoV-19/Italy/LOM_ASSTMonza_6000053114_20220312080000/2022	betacoronavirus	EPI_ISL_11170303	2022-03-12	Europe	Italy	Lombardy	29614	Human	?	BA.2	GRA	https://www.gisaid.org/
hCoV-19/Italy/VEN-IZSVe-22RS8092-10_TV/2022	betacoronavirus	EPI_ISL_11262103	2022-03-08	Europe	Italy	Veneto	29790	Human	?	BA.1.17.2	GRA	https://www.gisaid.org/
hCoV-19/Italy/LOM_ASSTMonza_6000053775_20220314080000/2022	betacoronavirus	EPI_ISL_11302803	2022-03-14	Europe	Italy	Lombardy	29614	Human	?	BA.2	GRA	https://www.gisaid.org/
hCoV-19/Italy/TAA-PAB_SABES_1900894594/2022	betacoronavirus	EPI_ISL_11309703	2022-03-10	Europe	Italy	Trentino-Alto Adige	29608	Human	?	BA.2	GRA	https://www.gisaid.org/
hCoV-19/Italy/ABR-IZSGC-28494/2022	betacoronavirus	EPI_ISL_11339703	2022-03-09	Europe	Italy	Abruzzo	29850	Human	?	BA.2	GRA	https://www.gisaid.org/
hCoV-19/Italy/EMR_AUSLRomagna_C026-22-11/2022	betacoronavirus	EPI_ISL_11100104	2022-03-01	Europe	Italy	Emilia-Romagna	29783	Human	?	BA.1.1	GRA	https://www.gisaid.org/
hCoV-19/Italy/MAR_UNIVPM_Marche_57325-07-03-22_WG/2022	betacoronavirus	EPI_ISL_11162204	2022-03-07	Europe	Italy	The Marches	29629	Human	?	BA.1.1	GRA	https://www.gisaid.org/
hCoV-19/Italy/SIC-CQRC-3422021298-2022/2022	betacoronavirus	EPI_ISL_11055704	2022-03-07	Europe	Italy	Sicily	29790	Human	?	BA.1	GRA	https://www.gisaid.org/
hCoV-19/Italy/VEN-ULSS3GEN-7002188875_VE/2022	betacoronavirus	EPI_ISL_11059704	2022-03-07	Europe	Italy	Veneto	29747	Human	?	BA.1.16	GRA	https://www.gisaid.org/
hCoV-19/Italy/FVG-UD-186316_2022/2022	betacoronavirus	EPI_ISL_11160204	2022-03-10	Europe	Italy	Friuli Venezia Giulia	29747	Human	?	BA.2	GRA	https://www.gisaid.org/
hCoV-19/Italy/LAZ-AMC-220303764-DS/2022	betacoronavirus	EPI_ISL_11108704	2022-03-03	Europe	Italy	Lazio	29790	Human	?	BA.2	GRA	https://www.gisaid.org/
hCoV-19/Italy/SIC-AOUP-UNIPA_97415_2022/2022	betacoronavirus	EPI_ISL_11149704	2022-03-07	Europe	Italy	Sicily	29770	Human	?	BA.1	GRA	https://www.gisaid.org/
hCoV-19/Italy/LIG-250099846/2022	betacoronavirus	EPI_ISL_11157604	2022-03-07	Europe	Italy	Liguria	29783	Human	?	BA.1.1	GRA	https://www.gisaid.org/
hCoV-19/Italy/LOM_ASSTMonza_6000053109_20220312080000/2022	betacoronavirus	EPI_ISL_11170304	2022-03-12	Europe	Italy	Lombardy	29605	Human	?	BA.2.9	GRA	https://www.gisaid.org/
hCoV-19/Italy/LOM_ASSTMonza_6000047525_20220304072800/2022	betacoronavirus	EPI_ISL_11170404	2022-03-04	Europe	Italy	Lombardy	29659	Human	?	BA.1.1	GRA	https://www.gisaid.org/
hCoV-19/Italy/VEN-IZSVe-22RS8092-7_TV/2022	betacoronavirus	EPI_ISL_11262104	2022-03-02	Europe	Italy	Veneto	29746	Human	?	BA.2	GRA	https://www.gisaid.org/
hCoV-19/Italy/TAA-PAB_SABES_1900894460/2022	betacoronavirus	EPI_ISL_11309704	2022-03-09	Europe	Italy	Trentino-Alto Adige	29783	Human	?	BA.1.21	GRA	https://www.gisaid.org/
hCoV-19/Italy/SIC-AOUP-UNIPA_97411_2022/2022	betacoronavirus	EPI_ISL_11149705	2022-03-07	Europe	Italy	Sicily	29738	Human	?	BA.2	GRA	https://www.gisaid.org/
hCoV-19/Italy/MAR_UNIVPM_Marche_57738-07-03-22_WG/2022	betacoronavirus	EPI_ISL_11162205	2022-03-07	Europe	Italy	The Marches	29629	Human	?	BA.1.1	GRA	https://www.gisaid.org/
hCoV-19/Italy/SIC-CQRC-3422021309-2022/2022	betacoronavirus	EPI_ISL_11055705	2022-03-07	Europe	Italy	Sicily	29623	Human	?	BA.2.10.1	GRA	https://www.gisaid.org/
hCoV-19/Italy/VEN-ULSS3GEN-7002187567_VE/2022	betacoronavirus	EPI_ISL_11059705	2022-03-06	Europe	Italy	Veneto	29747	Human	?	BA.1	GRA	https://www.gisaid.org/
hCoV-19/Italy/LAZ-AMC-220303340-DS/2022	betacoronavirus	EPI_ISL_11108705	2022-03-03	Europe	Italy	Lazio	29760	Human	?	BA.2	GRA	https://www.gisaid.org/
hCoV-19/Italy/LIG-250099169/2022	betacoronavirus	EPI_ISL_11157605	2022-03-07	Europe	Italy	Liguria	29608	Human	?	BA.2	GRA	https://www.gisaid.org/
hCoV-19/Italy/LOM_ASSTMonza_6000053087_20220312080000/2022	betacoronavirus	EPI_ISL_11170305	2022-03-12	Europe	Italy	Lombardy	29659	Human	?	BA.1.17.2	GRA	https://www.gisaid.org/
hCoV-19/Italy/EMR_AUSLRomagna_C028-22-24/2022	betacoronavirus	EPI_ISL_11191105	2022-03-07	Europe	Italy	Emilia-Romagna	29693	Human	?	BA.2	GRA	https://www.gisaid.org/
hCoV-19/Italy/CAM_IZSM_RD20703779190/2022	betacoronavirus	EPI_ISL_11228805	2022-03-10	Europe	Italy	Campania	29760	Human	?	BA.1.1	GRA	https://www.gisaid.org/
hCoV-19/Italy/VEN-IZSVe-22RS8092-8_TV/2022	betacoronavirus	EPI_ISL_11262105	2022-03-02	Europe	Italy	Veneto	29851	Human	?	BA.1.18	GRA	https://www.gisaid.org/
hCoV-19/Italy/TAA-PAB_SABES_1900894003/2022	betacoronavirus	EPI_ISL_11309705	2022-03-10	Europe	Italy	Trentino-Alto Adige	29783	Human	?	BA.1.1	GRA	https://www.gisaid.org/
hCoV-19/Italy/CAM_IZSM_RD20703953987/2022	betacoronavirus	EPI_ISL_11228806	2022-03-10	Europe	Italy	Campania	29760	Human	?	BA.1.1	GRA	https://www.gisaid.org/
hCoV-19/Italy/VEN-ULSS3GEN-7002186332_VE/2022	betacoronavirus	EPI_ISL_11059706	2022-03-07	Europe	Italy	Veneto	29741	Human	?	BA.1.17	GRA	https://www.gisaid.org/
hCoV-19/Italy/SIC-AOUP-UNIPA_97183_2022/2022	betacoronavirus	EPI_ISL_11149706	2022-03-03	Europe	Italy	Sicily	29770	Human	?	BA.1	GRA	https://www.gisaid.org/
hCoV-19/Italy/LOM_ASSTMonza_6000047519_20220304072800/2022	betacoronavirus	EPI_ISL_11170406	2022-03-04	Europe	Italy	Lombardy	29798	Human	?	BA.1.1.14	GRA	https://www.gisaid.org/
hCoV-19/Italy/MAR_UNIVPM_Marche_57733-07-03-22_WG/2022	betacoronavirus	EPI_ISL_11162206	2022-03-07	Europe	Italy	The Marches	29431	Human	?	BA.2.3	GRA	https://www.gisaid.org/
hCoV-19/Italy/LAZ-AMC-220303341-DS/2022	betacoronavirus	EPI_ISL_11108706	2022-03-03	Europe	Italy	Lazio	29796	Human	?	BA.2	GRA	https://www.gisaid.org/
hCoV-19/Italy/LIG-250099599/2022	betacoronavirus	EPI_ISL_11157606	2022-03-07	Europe	Italy	Liguria	29783	Human	?	BA.1.18	GRA	https://www.gisaid.org/
hCoV-19/Italy/LOM_ASSTMonza_6000053100_20220312080000/2022	betacoronavirus	EPI_ISL_11170306	2022-03-12	Europe	Italy	Lombardy	29614	Human	?	BA.2.3	GRA	https://www.gisaid.org/
hCoV-19/Italy/VEN-IZSVe-22RS8092-5_TV/2022	betacoronavirus	EPI_ISL_11262106	2022-03-01	Europe	Italy	Veneto	29776	Human	?	BA.1	GRA	https://www.gisaid.org/
hCoV-19/Italy/TAA-PAB_SABES_1900893796/2022	betacoronavirus	EPI_ISL_11309706	2022-03-09	Europe	Italy	Trentino-Alto Adige	29783	Human	?	BA.1.1	GRA	https://www.gisaid.org/
hCoV-19/Italy/LAZ-AMC-220303342-DS/2022	betacoronavirus	EPI_ISL_11108707	2022-03-03	Europe	Italy	Lazio	29783	Human	?	BA.2	GRA	https://www.gisaid.org/
hCoV-19/Italy/CAM_IZSM_RD20703954265/2022	betacoronavirus	EPI_ISL_11228807	2022-03-11	Europe	Italy	Campania	29760	Human	?	BA.1.1	GRA	https://www.gisaid.org/
hCoV-19/Italy/TAA-PAB_SABES_1900894002/2022	betacoronavirus	EPI_ISL_11309707	2022-03-09	Europe	Italy	Trentino-Alto Adige	29608	Human	?	BA.2	GRA	https://www.gisaid.org/
hCoV-19/Italy/LOM_ASSTMonza_6000047516_20220304072800/2022	betacoronavirus	EPI_ISL_11170407	2022-03-04	Europe	Italy	Lombardy	29605	Human	?	BA.2	GRA	https://www.gisaid.org/
hCoV-19/Italy/LOM_ASSTMonza_6000053092_20220312080000/2022	betacoronavirus	EPI_ISL_11170307	2022-03-12	Europe	Italy	Lombardy	29614	Human	?	BA.2.9	GRA	https://www.gisaid.org/
hCoV-19/Italy/LIG-250100482/2022	betacoronavirus	EPI_ISL_11157607	2022-03-07	Europe	Italy	Liguria	29608	Human	?	BA.2	GRA	https://www.gisaid.org/
hCoV-19/Italy/SIC-CQRC-3422021299-2022/2022	betacoronavirus	EPI_ISL_11055707	2022-03-07	Europe	Italy	Sicily	29761	Human	?	BA.1.1.1	GRA	https://www.gisaid.org/
hCoV-19/Italy/VEN-ULSS3GEN-7002188098_VE/2022	betacoronavirus	EPI_ISL_11059707	2022-03-06	Europe	Italy	Veneto	29747	Human	?	BA.1	GRA	https://www.gisaid.org/
hCoV-19/Italy/SIC-AOUP-UNIPA_97410_2022/2022	betacoronavirus	EPI_ISL_11149707	2022-03-07	Europe	Italy	Sicily	29770	Human	?	BA.1	GRA	https://www.gisaid.org/
hCoV-19/Italy/VEN-IZSVe-22RS8092-4_TV/2022	betacoronavirus	EPI_ISL_11262107	2022-03-01	Europe	Italy	Veneto	29727	Human	?	BA.2	GRA	https://www.gisaid.org/
hCoV-19/Italy/MAR_UNIVPM_Marche_57737-07-03-22_WG/2022	betacoronavirus	EPI_ISL_11162207	2022-03-07	Europe	Italy	The Marches	29431	Human	?	BA.2	GRA	https://www.gisaid.org/
hCoV-19/Italy/CAM-46132-03-22_IZSM_COLLI_TIGEM/2022	betacoronavirus	EPI_ISL_11266108	2022-03-14	Europe	Italy	Campania	29789	Human	?	B.1.1.529	GRA	https://www.gisaid.org/
hCoV-19/Italy/LOM_ASSTMonza_6000047512_20220304072800/2022	betacoronavirus	EPI_ISL_11170408	2022-03-04	Europe	Italy	Lombardy	29771	Human	?	BA.1.1	GRA	https://www.gisaid.org/
hCoV-19/Italy/TAA-PAB_SABES_1900893999/2022	betacoronavirus	EPI_ISL_11309708	2022-03-10	Europe	Italy	Trentino-Alto Adige	29783	Human	?	BA.1.1	GRA	https://www.gisaid.org/
hCoV-19/Italy/VEN-IZSVe-22RS8094-1_VI/2022	betacoronavirus	EPI_ISL_11262308	2022-03-02	Europe	Italy	Veneto	29735	Human	?	BA.2.9	GRA	https://www.gisaid.org/
hCoV-19/Italy/SIC-AOUP-UNIPA_97179_2022/2022	betacoronavirus	EPI_ISL_11149708	2022-03-02	Europe	Italy	Sicily	29779	Human	?	BA.1.1.1	GRA	https://www.gisaid.org/
hCoV-19/Italy/LOM_ASSTMonza_6000053082_20220312080000/2022	betacoronavirus	EPI_ISL_11170308	2022-03-12	Europe	Italy	Lombardy	29614	Human	?	BA.2	GRA	https://www.gisaid.org/
hCoV-19/Italy/VEN-IZSVe-22RS8092-6_TV/2022	betacoronavirus	EPI_ISL_11262108	2022-03-02	Europe	Italy	Veneto	29776	Human	?	BA.1.18	GRA	https://www.gisaid.org/
hCoV-19/Italy/VEN-ULSS3GEN-7002187988_VE/2022	betacoronavirus	EPI_ISL_11059708	2022-03-07	Europe	Italy	Veneto	29747	Human	?	BA.1.1	GRA	https://www.gisaid.org/
hCoV-19/Italy/LAZ-AMC-220303344-DS/2022	betacoronavirus	EPI_ISL_11108708	2022-03-03	Europe	Italy	Lazio	29830	Human	?	BA.1.17.2	GRA	https://www.gisaid.org/
hCoV-19/Italy/FVG-UD-176307/2022	betacoronavirus	EPI_ISL_11116108	2022-03-04	Europe	Italy	Friuli Venezia Giulia	29747	Human	?	BA.2	GRA	https://www.gisaid.org/
hCoV-19/Italy/MAR_UNIVPM_Marche_57002-07-03-22_WG/2022	betacoronavirus	EPI_ISL_11162208	2022-03-07	Europe	Italy	The Marches	29629	Human	?	BA.1.1.10	GRA	https://www.gisaid.org/
hCoV-19/Italy/LAZ-AMC-2203032569-DS/2022	betacoronavirus	EPI_ISL_11108709	2022-03-03	Europe	Italy	Lazio	29832	Human	?	B.1.1.529	GRA	https://www.gisaid.org/
hCoV-19/Italy/VEN-IZSVe-22RS8095-8_VI/2022	betacoronavirus	EPI_ISL_11262109	2022-03-09	Europe	Italy	Veneto	29724	Human	?	BA.2	GRA	https://www.gisaid.org/
hCoV-19/Italy/LOM_ASSTMonza_6000053064_20220312080000/2022	betacoronavirus	EPI_ISL_11170309	2022-03-12	Europe	Italy	Lombardy	29614	Human	?	BA.2	GRA	https://www.gisaid.org/
hCoV-19/Italy/CAM_IZSM_RD20703953980/2022	betacoronavirus	EPI_ISL_11228809	2022-03-10	Europe	Italy	Campania	29760	Human	?	BA.1.9	GRA	https://www.gisaid.org/
hCoV-19/Italy/SIC-CQRC-3422021296-2022/2022	betacoronavirus	EPI_ISL_11055709	2022-03-07	Europe	Italy	Sicily	29758	Human	?	BA.2	GRA	https://www.gisaid.org/
hCoV-19/Italy/VEN-ULSS3GEN-7002188007_VE/2022	betacoronavirus	EPI_ISL_11059709	2022-03-07	Europe	Italy	Veneto	29738	Human	?	BA.1.1	GRA	https://www.gisaid.org/
hCoV-19/Italy/SIC-AOUP-UNIPA_97148_2022/2022	betacoronavirus	EPI_ISL_11149709	2022-03-01	Europe	Italy	Sicily	29770	Human	?	BA.1.17.2	GRA	https://www.gisaid.org/
hCoV-19/Italy/LOM_ASSTMonza_6000047507_20220304072800/2022	betacoronavirus	EPI_ISL_11170409	2022-03-04	Europe	Italy	Lombardy	29771	Human	?	BA.1.1	GRA	https://www.gisaid.org/
hCoV-19/Italy/TAA-PAB_SABES_1900893932/2022	betacoronavirus	EPI_ISL_11309709	2022-03-09	Europe	Italy	Trentino-Alto Adige	29608	Human	?	BA.2	GRA	https://www.gisaid.org/
hCoV-19/Italy/LIG-250099568/2022	betacoronavirus	EPI_ISL_11157610	2022-03-07	Europe	Italy	Liguria	29783	Human	?	BA.1.1	GRA	https://www.gisaid.org/
hCoV-19/Italy/LOM_ASSTMonza_6000047506_20220304072800/2022	betacoronavirus	EPI_ISL_11170410	2022-03-04	Europe	Italy	Lombardy	29659	Human	?	BA.1.1	GRA	https://www.gisaid.org/
hCoV-19/Italy/CAM_IZSM_RD20703953964/2022	betacoronavirus	EPI_ISL_11228810	2022-03-10	Europe	Italy	Campania	29760	Human	?	BA.1.1	GRA	https://www.gisaid.org/
hCoV-19/Italy/SIC-AOUP-UNIPA_97178_2022/2022	betacoronavirus	EPI_ISL_11149710	2022-03-02	Europe	Italy	Sicily	29779	Human	?	BA.1.1	GRA	https://www.gisaid.org/
hCoV-19/Italy/LOM_ASSTMonza_6000053050_20220312080000/2022	betacoronavirus	EPI_ISL_11170310	2022-03-12	Europe	Italy	Lombardy	29801	Human	?	BA.2.3	GRA	https://www.gisaid.org/
hCoV-19/Italy/VEN-ULSS3GEN-7002187583_VE/2022	betacoronavirus	EPI_ISL_11059710	2022-03-07	Europe	Italy	Veneto	29724	Human	?	BA.2	GRA	https://www.gisaid.org/
hCoV-19/Italy/LAZ-AMC-2203032570-DS/2022	betacoronavirus	EPI_ISL_11108710	2022-03-03	Europe	Italy	Lazio	29787	Human	?	BA.2	GRA	https://www.gisaid.org/
hCoV-19/Italy/TAA-PAB_SABES_1900893745/2022	betacoronavirus	EPI_ISL_11309710	2022-03-09	Europe	Italy	Trentino-Alto Adige	29783	Human	?	BA.1.15	GRA	https://www.gisaid.org/
hCoV-19/Italy/SIC-CQRC-3422021595-2022/2022	betacoronavirus	EPI_ISL_11112510	2022-03-07	Europe	Italy	Sicily	29789	Human	?	BA.1.21	GRA	https://www.gisaid.org/
hCoV-19/Italy/VEN-IZSVe-22RS8095-6_VI/2022	betacoronavirus	EPI_ISL_11262110	2022-03-10	Europe	Italy	Veneto	29764	Human	?	BA.1.1	GRA	https://www.gisaid.org/
hCoV-19/Italy/MAR_UNIVPM_Marche_53156-07-03-22_WG/2022	betacoronavirus	EPI_ISL_11162210	2022-03-07	Europe	Italy	The Marches	29431	Human	?	BA.2	GRA	https://www.gisaid.org/
hCoV-19/Italy/FVG-UD-174544/2022	betacoronavirus	EPI_ISL_11116110	2022-03-03	Europe	Italy	Friuli Venezia Giulia	29785	Human	?	BA.1.1.11	GRA	https://www.gisaid.org/
hCoV-19/Italy/LIG-250627101/2022	betacoronavirus	EPI_ISL_11157611	2022-03-07	Europe	Italy	Liguria	29608	Human	?	BA.2	GRA	https://www.gisaid.org/
hCoV-19/Italy/SIC-AOUP-UNIPA_97144_2022/2022	betacoronavirus	EPI_ISL_11149711	2022-03-01	Europe	Italy	Sicily	29770	Human	?	BA.1	GRA	https://www.gisaid.org/
hCoV-19/Italy/MAR_UNIVPM_Marche_53606-07-03-22_WG/2022	betacoronavirus	EPI_ISL_11162211	2022-03-07	Europe	Italy	The Marches	29431	Human	?	BA.2	GRA	https://www.gisaid.org/
hCoV-19/Italy/LOM_ASSTMonza_6000053058_20220312080000/2022	betacoronavirus	EPI_ISL_11170311	2022-03-12	Europe	Italy	Lombardy	29771	Human	?	BA.1.17.2	GRA	https://www.gisaid.org/
hCoV-19/Italy/SIC-CQRC-3422021354-2022/2022	betacoronavirus	EPI_ISL_11055693	2022-03-07	Europe	Italy	Sicily	29652	Human	?	BA.2	GRA	https://www.gisaid.org/
hCoV-19/Italy/LAZ-AMC-2203032582-DS/2022	betacoronavirus	EPI_ISL_11108711	2022-03-03	Europe	Italy	Lazio	29790	Human	?	BA.2.3.15	GRA	https://www.gisaid.org/
hCoV-19/Italy/LOM_ASSTMonza_6000047504_20220304072800/2022	betacoronavirus	EPI_ISL_11170411	2022-03-04	Europe	Italy	Lombardy	29614	Human	?	BA.2	GRA	https://www.gisaid.org/
hCoV-19/Italy/CAM_IZSM_RD20703954236/2022	betacoronavirus	EPI_ISL_11228811	2022-03-10	Europe	Italy	Campania	29760	Human	?	BA.1.1.1	GRA	https://www.gisaid.org/
hCoV-19/Italy/SIC-CQRC-3422021297-2022/2022	betacoronavirus	EPI_ISL_11055711	2022-03-07	Europe	Italy	Sicily	29790	Human	?	BA.1.1.1	GRA	https://www.gisaid.org/
hCoV-19/Italy/VEN-ULSS3GEN-7002187597_VE/2022	betacoronavirus	EPI_ISL_11059711	2022-03-07	Europe	Italy	Veneto	29747	Human	?	BA.1	GRA	https://www.gisaid.org/
hCoV-19/Italy/SIC-CQRC-3422021596-2022/2022	betacoronavirus	EPI_ISL_11112511	2022-03-07	Europe	Italy	Sicily	29758	Human	?	BA.2	GRA	https://www.gisaid.org/
hCoV-19/Italy/LAZ-AMC-2203032591-DS/2022	betacoronavirus	EPI_ISL_11108712	2022-03-03	Europe	Italy	Lazio	29772	Human	?	BA.1	GRA	https://www.gisaid.org/
hCoV-19/Italy/SIC-CQRC-3422021469-2022/2022	betacoronavirus	EPI_ISL_11112512	2022-03-07	Europe	Italy	Sicily	29758	Human	?	BA.2	GRA	https://www.gisaid.org/
hCoV-19/Italy/LOM_ASSTMonza_6000047502_20220304072800/2022	betacoronavirus	EPI_ISL_11170412	2022-03-04	Europe	Italy	Lombardy	29608	Human	?	BA.2.9	GRA	https://www.gisaid.org/
hCoV-19/Italy/CAM_IZSM_RD20703953965/2022	betacoronavirus	EPI_ISL_11228812	2022-03-10	Europe	Italy	Campania	29760	Human	?	BA.1.1	GRA	https://www.gisaid.org/
hCoV-19/Italy/VEN-ULSS3GEN-7811109398_VE/2022	betacoronavirus	EPI_ISL_11059712	2022-03-07	Europe	Italy	Veneto	29738	Human	?	BA.1.1	GRA	https://www.gisaid.org/
hCoV-19/Italy/MAR_UNIVPM_Marche_54133-07-03-22_WG/2022	betacoronavirus	EPI_ISL_11162212	2022-03-07	Europe	Italy	The Marches	29431	Human	?	BA.2	GRA	https://www.gisaid.org/
hCoV-19/Italy/SIC-CQRC-3422021293-2022/2022	betacoronavirus	EPI_ISL_11055712	2022-03-07	Europe	Italy	Sicily	29681	Human	?	BA.2.10	GRA	https://www.gisaid.org/
hCoV-19/Italy/LIG-250670322/2022	betacoronavirus	EPI_ISL_11157612	2022-03-07	Europe	Italy	Liguria	29608	Human	?	BA.2.49	GRA	https://www.gisaid.org/
hCoV-19/Italy/SIC-AOUP-UNIPA_97143_2022/2022	betacoronavirus	EPI_ISL_11149712	2022-03-01	Europe	Italy	Sicily	29770	Human	?	BA.1	GRA	https://www.gisaid.org/
hCoV-19/Italy/LOM_ASSTMonza_6000053044_20220312080000/2022	betacoronavirus	EPI_ISL_11170312	2022-03-12	Europe	Italy	Lombardy	29614	Human	?	BA.2	GRA	https://www.gisaid.org/
hCoV-19/Italy/LOM_ASSTMonza_6000047500_20220304072800/2022	betacoronavirus	EPI_ISL_11170413	2022-03-04	Europe	Italy	Lombardy	29605	Human	?	BA.2	GRA	https://www.gisaid.org/
hCoV-19/Italy/VEN-ULSS3GEN-7002187211_VE/2022	betacoronavirus	EPI_ISL_11059713	2022-03-06	Europe	Italy	Veneto	29747	Human	?	BA.1.17.2	GRA	https://www.gisaid.org/
hCoV-19/Italy/LAZ-AMC-22030342-DS/2022	betacoronavirus	EPI_ISL_11108713	2022-03-03	Europe	Italy	Lazio	29764	Human	?	BA.2	GRA	https://www.gisaid.org/
hCoV-19/Italy/SIC-CQRC-3422021587-2022/2022	betacoronavirus	EPI_ISL_11112513	2022-03-07	Europe	Italy	Sicily	29758	Human	?	BA.2	GRA	https://www.gisaid.org/
hCoV-19/Italy/LIG-250099598/2022	betacoronavirus	EPI_ISL_11157613	2022-03-05	Europe	Italy	Liguria	29608	Human	?	BA.2.9	GRA	https://www.gisaid.org/
hCoV-19/Italy/MAR_UNIVPM_Marche_54840-07-03-22_WG/2022	betacoronavirus	EPI_ISL_11162213	2022-03-07	Europe	Italy	The Marches	29667	Human	?	BA.1.1	GRA	https://www.gisaid.org/
hCoV-19/Italy/TAA-PAB_SABES_1900892982/2022	betacoronavirus	EPI_ISL_11309713	2022-03-08	Europe	Italy	Trentino-Alto Adige	29783	Human	?	BA.1.1	GRA	https://www.gisaid.org/
hCoV-19/Italy/LOM_ASSTMonza_6000046427_20220303074700/2022	betacoronavirus	EPI_ISL_11170414	2022-03-03	Europe	Italy	Lombardy	29605	Human	?	BA.2.9	GRA	https://www.gisaid.org/
hCoV-19/Italy/VEN-ULSS3GEN-7002187531_VE/2022	betacoronavirus	EPI_ISL_11059714	2022-03-06	Europe	Italy	Veneto	29747	Human	?	BA.1	GRA	https://www.gisaid.org/
hCoV-19/Italy/LAZ-AMC-220303437-DS/2022	betacoronavirus	EPI_ISL_11108714	2022-03-03	Europe	Italy	Lazio	29787	Human	?	BA.1.1	GRA	https://www.gisaid.org/
hCoV-19/Italy/SIC-CQRC-3422021444-2022/2022	betacoronavirus	EPI_ISL_11112514	2022-03-07	Europe	Italy	Sicily	29792	Human	?	BA.1.1	GRA	https://www.gisaid.org/
hCoV-19/Italy/LIG-250099353/2022	betacoronavirus	EPI_ISL_11157614	2022-03-06	Europe	Italy	Liguria	29608	Human	?	BA.2	GRA	https://www.gisaid.org/
hCoV-19/Italy/MAR_UNIVPM_Marche_57328-07-03-22_WG/2022	betacoronavirus	EPI_ISL_11162214	2022-03-07	Europe	Italy	The Marches	29667	Human	?	BA.1.1	GRA	https://www.gisaid.org/
hCoV-19/Italy/LOM_ASSTMonza_6000053041_20220312080000/2022	betacoronavirus	EPI_ISL_11170314	2022-03-12	Europe	Italy	Lombardy	29542	Human	?	BA.2	GRA	https://www.gisaid.org/
hCoV-19/Italy/VEN-IZSVe-22RS8092-3_TV/2022	betacoronavirus	EPI_ISL_11262114	2022-03-01	Europe	Italy	Veneto	29782	Human	?	BA.1	GRA	https://www.gisaid.org/
hCoV-19/Italy/TAA-PAB_SABES_1900893787/2022	betacoronavirus	EPI_ISL_11309714	2022-03-09	Europe	Italy	Trentino-Alto Adige	29608	Human	?	BA.2	GRA	https://www.gisaid.org/
hCoV-19/Italy/LIG-250099969/2022	betacoronavirus	EPI_ISL_11157615	2022-03-07	Europe	Italy	Liguria	29608	Human	?	BA.2	GRA	https://www.gisaid.org/
hCoV-19/Italy/EMR-IZSLER-2022-081951-018-01/2022	betacoronavirus	EPI_ISL_11064244	2022-03-07	Europe	Italy	Emilia-Romagna	29868	Human	?	BA.2	GRA	https://www.gisaid.org/
hCoV-19/Italy/MAR_UNIVPM_Marche_54839-07-03-22_WG/2022	betacoronavirus	EPI_ISL_11162219	2022-03-07	Europe	Italy	The Marches	29660	Human	?	BA.1.1	GRA	https://www.gisaid.org/
hCoV-19/Italy/SIC-CQRC-3422021430-2022/2022	betacoronavirus	EPI_ISL_11112519	2022-03-07	Europe	Italy	Sicily	29758	Human	?	BA.2	GRA	https://www.gisaid.org/
hCoV-19/Italy/FVG-UD-176475/2022	betacoronavirus	EPI_ISL_11116119	2022-03-04	Europe	Italy	Friuli Venezia Giulia	29747	Human	?	BA.2	GRA	https://www.gisaid.org/
hCoV-19/Italy/LOM_ASSTMonza_6000053019_20220312080000/2022	betacoronavirus	EPI_ISL_11170319	2022-03-12	Europe	Italy	Lombardy	29614	Human	?	BA.2	GRA	https://www.gisaid.org/
hCoV-19/Italy/LOM_ASSTMonza_6000046394_20220303074700/2022	betacoronavirus	EPI_ISL_11170419	2022-03-03	Europe	Italy	Lombardy	29597	Human	?	BA.2	GRA	https://www.gisaid.org/
hCoV-19/Italy/VEN-IZSVe-22RS8094-8_VI/2022	betacoronavirus	EPI_ISL_11262119	2022-03-08	Europe	Italy	Veneto	29766	Human	?	BA.1.1	GRA	https://www.gisaid.org/
hCoV-19/Italy/TAA-PAB_SABES_1900893697/2022	betacoronavirus	EPI_ISL_11309719	2022-03-09	Europe	Italy	Trentino-Alto Adige	29783	Human	?	BA.1.1	GRA	https://www.gisaid.org/
hCoV-19/Italy/MAR_UNIVPM_Marche_57980-07-03-22_WG/2022	betacoronavirus	EPI_ISL_11162220	2022-03-07	Europe	Italy	The Marches	29431	Human	?	BA.2	GRA	https://www.gisaid.org/
hCoV-19/Italy/LAZ-AMC-2203042648-DS/2022	betacoronavirus	EPI_ISL_11108720	2022-03-04	Europe	Italy	Lazio	29770	Human	?	BA.2.10	GRA	https://www.gisaid.org/
hCoV-19/Italy/SIC-CQRC-3422021389-2022/2022	betacoronavirus	EPI_ISL_11112520	2022-03-07	Europe	Italy	Sicily	29758	Human	?	BA.2	GRA	https://www.gisaid.org/
hCoV-19/Italy/FVG-UD-175572/2022	betacoronavirus	EPI_ISL_11116120	2022-03-04	Europe	Italy	Friuli Venezia Giulia	29779	Human	?	BA.1	GRA	https://www.gisaid.org/
hCoV-19/Italy/LIG-250100377/2022	betacoronavirus	EPI_ISL_11157620	2022-03-07	Europe	Italy	Liguria	29608	Human	?	BA.2	GRA	https://www.gisaid.org/
hCoV-19/Italy/LOM_ASSTMonza_6000052998_20220312080000/2022	betacoronavirus	EPI_ISL_11170320	2022-03-12	Europe	Italy	Lombardy	29605	Human	?	BA.2.9	GRA	https://www.gisaid.org/
hCoV-19/Italy/LOM_ASSTMonza_6000046392_20220303074700/2022	betacoronavirus	EPI_ISL_11170420	2022-03-03	Europe	Italy	Lombardy	29614	Human	?	BA.2.3	GRA	https://www.gisaid.org/
hCoV-19/Italy/VEN-IZSVe-22RS8095-3_VI/2022	betacoronavirus	EPI_ISL_11262120	2022-03-10	Europe	Italy	Veneto	29762	Human	?	BA.1.1	GRA	https://www.gisaid.org/
hCoV-19/Italy/CAM_IZSM_RD00387437/2022	betacoronavirus	EPI_ISL_11228820	2022-03-10	Europe	Italy	Campania	29755	Human	?	BA.1.1	GRA	https://www.gisaid.org/
hCoV-19/Italy/TAA-PAB_SABES_1900892310/2022	betacoronavirus	EPI_ISL_11309720	2022-03-07	Europe	Italy	Trentino-Alto Adige	29783	Human	?	BA.1.1	GRA	https://www.gisaid.org/
hCoV-19/Italy/MAR_UNIVPM_Marche_57327-07-03-22_WG/2022	betacoronavirus	EPI_ISL_11162221	2022-03-07	Europe	Italy	The Marches	29667	Human	?	BA.1.17.2	GRA	https://www.gisaid.org/
hCoV-19/Italy/LIG-250626760/2022	betacoronavirus	EPI_ISL_11157621	2022-03-07	Europe	Italy	Liguria	29593	Human	?	BA.2	GRA	https://www.gisaid.org/
hCoV-19/Italy/LOM_ASSTMonza_6000053002_20220312080000/2022	betacoronavirus	EPI_ISL_11170321	2022-03-12	Europe	Italy	Lombardy	29518	Human	?	BA.2	GRA	https://www.gisaid.org/
hCoV-19/Italy/LOM_ASSTMonza_6000046389_20220303074700/2022	betacoronavirus	EPI_ISL_11170421	2022-03-03	Europe	Italy	Lombardy	29614	Human	?	BA.2	GRA	https://www.gisaid.org/
hCoV-19/Italy/CAM_IZSM_RD20701157832/2022	betacoronavirus	EPI_ISL_11228821	2022-03-10	Europe	Italy	Campania	29755	Human	?	BA.1.1	GRA	https://www.gisaid.org/
hCoV-19/Italy/VEN-IZSVe-22RS8095-5_VI/2022	betacoronavirus	EPI_ISL_11262121	2022-03-10	Europe	Italy	Veneto	29763	Human	?	BA.1.1	GRA	https://www.gisaid.org/
hCoV-19/Italy/MAR_UNIVPM_Marche_53305-07-03-22_WG/2022	betacoronavirus	EPI_ISL_11162222	2022-03-07	Europe	Italy	The Marches	29431	Human	?	BA.2	GRA	https://www.gisaid.org/
hCoV-19/Italy/SIC-CQRC-3422021381-2022/2022	betacoronavirus	EPI_ISL_11112522	2022-03-07	Europe	Italy	Sicily	29783	Human	?	BA.1.1	GRA	https://www.gisaid.org/
hCoV-19/Italy/LAZ-AMC-220305340-DS/2022	betacoronavirus	EPI_ISL_11108722	2022-03-05	Europe	Italy	Lazio	29790	Human	?	BA.1	GRA	https://www.gisaid.org/
hCoV-19/Italy/LIG-250626988/2022	betacoronavirus	EPI_ISL_11157622	2022-03-07	Europe	Italy	Liguria	29608	Human	?	BA.2	GRA	https://www.gisaid.org/
hCoV-19/Italy/LOM_ASSTMonza_6000053009_20220312080000/2022	betacoronavirus	EPI_ISL_11170322	2022-03-12	Europe	Italy	Lombardy	29518	Human	?	BA.2.3	GRA	https://www.gisaid.org/
hCoV-19/Italy/LOM_ASSTMonza_6000046381_20220303074700/2022	betacoronavirus	EPI_ISL_11170422	2022-03-03	Europe	Italy	Lombardy	29614	Human	?	BA.2.9	GRA	https://www.gisaid.org/
hCoV-19/Italy/CAM_IZSM_RD20703529428/2022	betacoronavirus	EPI_ISL_11228822	2022-03-09	Europe	Italy	Campania	29755	Human	?	BA.1.1	GRA	https://www.gisaid.org/
hCoV-19/Italy/VEN-IZSVe-22RS8094-9_VI/2022	betacoronavirus	EPI_ISL_11262122	2022-03-08	Europe	Italy	Veneto	29731	Human	?	BA.2.9	GRA	https://www.gisaid.org/
hCoV-19/Italy/MAR_UNIVPM_Marche_53515-07-03-22_WG/2022	betacoronavirus	EPI_ISL_11162223	2022-03-07	Europe	Italy	The Marches	29629	Human	?	BA.1.1	GRA	https://www.gisaid.org/
hCoV-19/Italy/FVG-UD-176939/2022	betacoronavirus	EPI_ISL_11116123	2022-03-05	Europe	Italy	Friuli Venezia Giulia	29747	Human	?	BA.2.9	GRA	https://www.gisaid.org/
hCoV-19/Italy/LAZ-AMC-220305355-DS/2022	betacoronavirus	EPI_ISL_11108723	2022-03-05	Europe	Italy	Lazio	29786	Human	?	BA.2	GRA	https://www.gisaid.org/
hCoV-19/Italy/SIC-CQRC-3422021582-2022/2022	betacoronavirus	EPI_ISL_11112523	2022-03-07	Europe	Italy	Sicily	29790	Human	?	BA.1.1	GRA	https://www.gisaid.org/
hCoV-19/Italy/LOM_ASSTMonza_6000046377_20220303074700/2022	betacoronavirus	EPI_ISL_11170423	2022-03-03	Europe	Italy	Lombardy	29659	Human	?	BA.1.18	GRA	https://www.gisaid.org/
hCoV-19/Italy/LOM_ASSTMonza_6000052990_20220312080000/2022	betacoronavirus	EPI_ISL_11170323	2022-03-12	Europe	Italy	Lombardy	29614	Human	?	BA.2	GRA	https://www.gisaid.org/
hCoV-19/Italy/VEN-IZSVe-22RS8094-7_VI/2022	betacoronavirus	EPI_ISL_11262123	2022-03-08	Europe	Italy	Veneto	29736	Human	?	BA.2	GRA	https://www.gisaid.org/
hCoV-19/Italy/CAM_IZSM_RD20703779145/2022	betacoronavirus	EPI_ISL_11228823	2022-03-10	Europe	Italy	Campania	29754	Human	?	BA.1.1	GRA	https://www.gisaid.org/
hCoV-19/Italy/LIG-250626685/2022	betacoronavirus	EPI_ISL_11157623	2022-03-07	Europe	Italy	Liguria	29608	Human	?	BA.2	GRA	https://www.gisaid.org/
hCoV-19/Italy/LAZ-AMC-220305358-DS/2022	betacoronavirus	EPI_ISL_11108724	2022-03-05	Europe	Italy	Lazio	29797	Human	?	BA.2	GRA	https://www.gisaid.org/
hCoV-19/Italy/LIG-250626594/2022	betacoronavirus	EPI_ISL_11157624	2022-03-07	Europe	Italy	Liguria	29608	Human	?	BA.2	GRA	https://www.gisaid.org/
hCoV-19/Italy/MAR_UNIVPM_Marche_56010-07-03-22_WG/2022	betacoronavirus	EPI_ISL_11162224	2022-03-07	Europe	Italy	The Marches	29629	Human	?	BA.1.1.1	GRA	https://www.gisaid.org/
hCoV-19/Italy/LOM_ASSTMonza_6000046372_20220303074700/2022	betacoronavirus	EPI_ISL_11170424	2022-03-03	Europe	Italy	Lombardy	29771	Human	?	BA.1.17.2	GRA	https://www.gisaid.org/
hCoV-19/Italy/LOM_ASSTMonza_6000052992_20220312080000/2022	betacoronavirus	EPI_ISL_11170324	2022-03-12	Europe	Italy	Lombardy	29632	Human	?	BA.2.9	GRA	https://www.gisaid.org/
hCoV-19/Italy/VEN-IZSVe-22RS8094-5_VI/2022	betacoronavirus	EPI_ISL_11262124	2022-03-07	Europe	Italy	Veneto	29745	Human	?	BA.2	GRA	https://www.gisaid.org/
hCoV-19/Italy/LAZ-AMC-220301338-DS/2022	betacoronavirus	EPI_ISL_11108625	2022-03-01	Europe	Italy	Lazio	29761	Human	?	BA.2	GRA	https://www.gisaid.org/
hCoV-19/Italy/LAZ-AMC-220305360-DS/2022	betacoronavirus	EPI_ISL_11108725	2022-03-05	Europe	Italy	Lazio	29794	Human	?	BA.1.17.2	GRA	https://www.gisaid.org/
hCoV-19/Italy/SIC-CQRC-3422021379-2022/2022	betacoronavirus	EPI_ISL_11112525	2022-03-07	Europe	Italy	Sicily	29792	Human	?	BA.1.1.1	GRA	https://www.gisaid.org/
hCoV-19/Italy/LIG-250626763/2022	betacoronavirus	EPI_ISL_11157625	2022-03-07	Europe	Italy	Liguria	29617	Human	?	BA.2.52	GRA	https://www.gisaid.org/
hCoV-19/Italy/LOM_ASSTMonza_6000046368_20220303074700/2022	betacoronavirus	EPI_ISL_11170425	2022-03-03	Europe	Italy	Lombardy	29614	Human	?	BA.2	GRA	https://www.gisaid.org/
hCoV-19/Italy/LOM_ASSTMonza_6000052986_20220312080000/2022	betacoronavirus	EPI_ISL_11170325	2022-03-12	Europe	Italy	Lombardy	29771	Human	?	BA.1.1	GRA	https://www.gisaid.org/
hCoV-19/Italy/VEN-IZSVe-22RS8094-3_VI/2022	betacoronavirus	EPI_ISL_11262125	2022-03-04	Europe	Italy	Veneto	29734	Human	?	BA.2	GRA	https://www.gisaid.org/
hCoV-19/Italy/SIC-CQRC-3422021388-2022/2022	betacoronavirus	EPI_ISL_11112526	2022-03-07	Europe	Italy	Sicily	29758	Human	?	BA.2	GRA	https://www.gisaid.org/
hCoV-19/Italy/LAZ-AMC-220301436-DS/2022	betacoronavirus	EPI_ISL_11108626	2022-03-01	Europe	Italy	Lazio	29799	Human	?	BA.2	GRA	https://www.gisaid.org/
hCoV-19/Italy/LAZ-AMC-220305773-DS/2022	betacoronavirus	EPI_ISL_11108726	2022-03-05	Europe	Italy	Lazio	29780	Human	?	BA.1	GRA	https://www.gisaid.org/
hCoV-19/Italy/LIG-250626089/2022	betacoronavirus	EPI_ISL_11157626	2022-03-07	Europe	Italy	Liguria	29593	Human	?	BA.2	GRA	https://www.gisaid.org/
hCoV-19/Italy/LOM_ASSTMonza_6000052979_20220312080000/2022	betacoronavirus	EPI_ISL_11170326	2022-03-12	Europe	Italy	Lombardy	29795	Human	?	BA.2.3	GRA	https://www.gisaid.org/
hCoV-19/Italy/LOM_ASSTMonza_6000046364_20220303074700/2022	betacoronavirus	EPI_ISL_11170426	2022-03-03	Europe	Italy	Lombardy	29518	Human	?	BA.2	GRA	https://www.gisaid.org/
hCoV-19/Italy/MAR_UNIVPM_Marche_51093-07-03-22_WG/2022	betacoronavirus	EPI_ISL_11162227	2022-03-07	Europe	Italy	The Marches	29629	Human	?	BA.1.18	GRA	https://www.gisaid.org/
hCoV-19/Italy/LAZ-AMC-2203012560-DS/2022	betacoronavirus	EPI_ISL_11108627	2022-03-01	Europe	Italy	Lazio	29783	Human	?	BA.1.1.14	GRA	https://www.gisaid.org/
hCoV-19/Italy/LIG-250627121/2022	betacoronavirus	EPI_ISL_11157627	2022-03-07	Europe	Italy	Liguria	29777	Human	?	BA.1.1	GRA	https://www.gisaid.org/
hCoV-19/Italy/LOM_ASSTMonza_6000052965_20220311080000/2022	betacoronavirus	EPI_ISL_11170327	2022-03-11	Europe	Italy	Lombardy	29801	Human	?	BA.2	GRA	https://www.gisaid.org/
hCoV-19/Italy/MAR_UNIVPM_Marche_51085-07-03-22_WG/2022	betacoronavirus	EPI_ISL_11162228	2022-03-07	Europe	Italy	The Marches	29629	Human	?	BA.1.1.1	GRA	https://www.gisaid.org/
hCoV-19/Italy/LAZ-AMC-220305372-DS/2022	betacoronavirus	EPI_ISL_11108728	2022-03-05	Europe	Italy	Lazio	29781	Human	?	BA.1.21.1	GRA	https://www.gisaid.org/
hCoV-19/Italy/SIC-CQRC-3422021386-2022/2022	betacoronavirus	EPI_ISL_11112528	2022-03-07	Europe	Italy	Sicily	29758	Human	?	BA.2	GRA	https://www.gisaid.org/
hCoV-19/Italy/LIG-250626736/2022	betacoronavirus	EPI_ISL_11157628	2022-03-07	Europe	Italy	Liguria	29576	Human	?	BA.2	GRA	https://www.gisaid.org/
hCoV-19/Italy/LOM_ASSTMonza_6000052982_20220312080000/2022	betacoronavirus	EPI_ISL_11170328	2022-03-12	Europe	Italy	Lombardy	29614	Human	?	BA.2	GRA	https://www.gisaid.org/
hCoV-19/Italy/LOM_ASSTMonza_6000046345_20220303074700/2022	betacoronavirus	EPI_ISL_11170428	2022-03-03	Europe	Italy	Lombardy	29599	Human	?	BA.2.9	GRA	https://www.gisaid.org/
hCoV-19/Italy/MAR_UNIVPM_Marche_25273-07-03-22_WG/2022	betacoronavirus	EPI_ISL_11162229	2022-03-07	Europe	Italy	The Marches	29632	Human	?	BA.2	GRA	https://www.gisaid.org/
hCoV-19/Italy/LAZ-AMC-2203012585-DS/2022	betacoronavirus	EPI_ISL_11108629	2022-03-01	Europe	Italy	Lazio	29788	Human	?	BA.1.1	GRA	https://www.gisaid.org/
hCoV-19/Italy/LAZ-AMC-2203052-DS/2022	betacoronavirus	EPI_ISL_11108729	2022-03-05	Europe	Italy	Lazio	29760	Human	?	BA.2	GRA	https://www.gisaid.org/
hCoV-19/Italy/SIC-CQRC-3422021442-2022/2022	betacoronavirus	EPI_ISL_11112529	2022-03-07	Europe	Italy	Sicily	29781	Human	?	BA.1.1.1	GRA	https://www.gisaid.org/
hCoV-19/Italy/LIG-250626732/2022	betacoronavirus	EPI_ISL_11157629	2022-03-07	Europe	Italy	Liguria	29608	Human	?	BA.2	GRA	https://www.gisaid.org/
hCoV-19/Italy/LOM_ASSTMonza_6000052960_20220311080000/2022	betacoronavirus	EPI_ISL_11170329	2022-03-11	Europe	Italy	Lombardy	29614	Human	?	BA.2	GRA	https://www.gisaid.org/
hCoV-19/Italy/LAZ-AMC-2203053-DS/2022	betacoronavirus	EPI_ISL_11108730	2022-03-05	Europe	Italy	Lazio	29762	Human	?	BA.2	GRA	https://www.gisaid.org/
hCoV-19/Italy/LIG-250627102/2022	betacoronavirus	EPI_ISL_11157630	2022-03-07	Europe	Italy	Liguria	29608	Human	?	BA.2	GRA	https://www.gisaid.org/
hCoV-19/Italy/LOM_ASSTMonza_6000052957_20220311080000/2022	betacoronavirus	EPI_ISL_11170330	2022-03-11	Europe	Italy	Lombardy	29587	Human	?	BA.2.9	GRA	https://www.gisaid.org/
hCoV-19/Italy/CAM_IZSM_RD20703778999/2022	betacoronavirus	EPI_ISL_11228830	2022-03-10	Europe	Italy	Campania	29753	Human	?	BA.1	GRA	https://www.gisaid.org/
hCoV-19/Italy/TAA-PAB_SABES_1900893766/2022	betacoronavirus	EPI_ISL_11309730	2022-03-09	Europe	Italy	Trentino-Alto Adige	29608	Human	?	BA.2	GRA	https://www.gisaid.org/
hCoV-19/Italy/PUG_UNIBA_APU-BA489/2022	betacoronavirus	EPI_ISL_11111730	2022-03-07	Europe	Italy	Puglia	29771	Human	?	BA.1	GRA	https://www.gisaid.org/
hCoV-19/Italy/LAZ-AMC-2203052106-DS/2022	betacoronavirus	EPI_ISL_11108731	2022-03-05	Europe	Italy	Lazio	29839	Human	?	BA.2	GRA	https://www.gisaid.org/
hCoV-19/Italy/SIC-CQRC-3422021384-2022/2022	betacoronavirus	EPI_ISL_11112531	2022-03-07	Europe	Italy	Sicily	29726	Human	?	BA.2	GRA	https://www.gisaid.org/
hCoV-19/Italy/LIG-250626739/2022	betacoronavirus	EPI_ISL_11157631	2022-03-07	Europe	Italy	Liguria	29608	Human	?	BA.2.3.15	GRA	https://www.gisaid.org/
hCoV-19/Italy/CAM_IZSM_RD20703778995/2022	betacoronavirus	EPI_ISL_11228831	2022-03-10	Europe	Italy	Campania	29752	Human	?	BA.1	GRA	https://www.gisaid.org/
hCoV-19/Italy/LOM_ASSTMonza_6000052956_20220311080000/2022	betacoronavirus	EPI_ISL_11170331	2022-03-11	Europe	Italy	Lombardy	29798	Human	?	BA.1.1	GRA	https://www.gisaid.org/
hCoV-19/Italy/TAA-PAB_SABES_4870010597/2022	betacoronavirus	EPI_ISL_11309731	2022-03-04	Europe	Italy	Trentino-Alto Adige	29783	Human	?	BA.1.17.2	GRA	https://www.gisaid.org/
hCoV-19/Italy/LAZ-UCBM-4PS/2022	betacoronavirus	EPI_ISL_11149332	2022-03-06	Europe	Italy	Lazio	29608	Human	?	BA.2	GRA	https://www.gisaid.org/
hCoV-19/Italy/LIG-250626585/2022	betacoronavirus	EPI_ISL_11157632	2022-03-07	Europe	Italy	Liguria	29608	Human	?	BA.2.3.15	GRA	https://www.gisaid.org/
hCoV-19/Italy/LOM_ASSTMonza_6000052950_20220311080000/2022	betacoronavirus	EPI_ISL_11170332	2022-03-11	Europe	Italy	Lombardy	29771	Human	?	BA.1.1	GRA	https://www.gisaid.org/
hCoV-19/Italy/TAA-PAB_SABES_1900893737/2022	betacoronavirus	EPI_ISL_11309732	2022-03-08	Europe	Italy	Trentino-Alto Adige	29608	Human	?	BA.2	GRA	https://www.gisaid.org/
hCoV-19/Italy/LAZ-AMC-220306308-DS/2022	betacoronavirus	EPI_ISL_11108733	2022-03-06	Europe	Italy	Lazio	29772	Human	?	BA.1	GRA	https://www.gisaid.org/
hCoV-19/Italy/LAZ-AMC-2203012632-DS/2022	betacoronavirus	EPI_ISL_11108633	2022-03-01	Europe	Italy	Lazio	29821	Human	?	BA.1.1	GRA	https://www.gisaid.org/
hCoV-19/Italy/SIC-CQRC-3422021385-2022/2022	betacoronavirus	EPI_ISL_11112533	2022-03-07	Europe	Italy	Sicily	29758	Human	?	BA.2.3.15	GRA	https://www.gisaid.org/
hCoV-19/Italy/LIG-250627041/2022	betacoronavirus	EPI_ISL_11157633	2022-03-06	Europe	Italy	Liguria	29608	Human	?	BA.2	GRA	https://www.gisaid.org/
hCoV-19/Italy/LOM_ASSTMonza_6000052158_20220310072900/2022	betacoronavirus	EPI_ISL_11170333	2022-03-10	Europe	Italy	Lombardy	29801	Human	?	BA.2	GRA	https://www.gisaid.org/
hCoV-19/Italy/TAA-PAB_SABES_1900893675/2022	betacoronavirus	EPI_ISL_11309733	2022-03-08	Europe	Italy	Trentino-Alto Adige	29783	Human	?	BA.1.1	GRA	https://www.gisaid.org/
hCoV-19/Italy/LOM_Auxo_202203158482/2022	betacoronavirus	EPI_ISL_11063034	2022-03-09	Europe	Italy	Lombardy	29779	Human	?	BA.1.1	GRA	https://www.gisaid.org/
hCoV-19/Italy/LAZ-AMC-2203012633-DS/2022	betacoronavirus	EPI_ISL_11108634	2022-03-01	Europe	Italy	Lazio	29800	Human	?	BA.1.1	GRA	https://www.gisaid.org/
hCoV-19/Italy/LIG-250626740/2022	betacoronavirus	EPI_ISL_11157634	2022-03-07	Europe	Italy	Liguria	29608	Human	?	BA.2	GRA	https://www.gisaid.org/
hCoV-19/Italy/LOM_ASSTMonza_6000052153_20220310072900/2022	betacoronavirus	EPI_ISL_11170334	2022-03-10	Europe	Italy	Lombardy	29614	Human	?	BA.2	GRA	https://www.gisaid.org/
hCoV-19/Italy/LOM_Auxo_202203158491/2022	betacoronavirus	EPI_ISL_11063035	2022-03-09	Europe	Italy	Lombardy	29656	Human	?	BA.1.1	GRA	https://www.gisaid.org/
hCoV-19/Italy/LAZ-AMC-2203012634-DS/2022	betacoronavirus	EPI_ISL_11108635	2022-03-01	Europe	Italy	Lazio	29792	Human	?	BA.1.1	GRA	https://www.gisaid.org/
hCoV-19/Italy/LAZ-AMC-220306326-DS/2022	betacoronavirus	EPI_ISL_11108735	2022-03-06	Europe	Italy	Lazio	29807	Human	?	BA.1.1	GRA	https://www.gisaid.org/
hCoV-19/Italy/SIC-CQRC-3422021382-2022/2022	betacoronavirus	EPI_ISL_11112535	2022-03-07	Europe	Italy	Sicily	29697	Human	?	BA.2.3.15	GRA	https://www.gisaid.org/
hCoV-19/Italy/LOM_ASSTMonza_6000052151_20220310072900/2022	betacoronavirus	EPI_ISL_11170335	2022-03-10	Europe	Italy	Lombardy	29614	Human	?	BA.2	GRA	https://www.gisaid.org/
hCoV-19/Italy/TAA-PAB_SABES_1900893518/2022	betacoronavirus	EPI_ISL_11309735	2022-03-08	Europe	Italy	Trentino-Alto Adige	29599	Human	?	BA.2	GRA	https://www.gisaid.org/
hCoV-19/Italy/LOM_Auxo_202203158440/2022	betacoronavirus	EPI_ISL_11063036	2022-03-09	Europe	Italy	Lombardy	29652	Human	?	BA.2.9	GRA	https://www.gisaid.org/
hCoV-19/Italy/FVG-UD-186349_2022/2022	betacoronavirus	EPI_ISL_11160236	2022-03-10	Europe	Italy	Friuli Venezia Giulia	29779	Human	?	BA.1.21	GRA	https://www.gisaid.org/
hCoV-19/Italy/LOM_ASSTMonza_6000052148_20220310072900/2022	betacoronavirus	EPI_ISL_11170336	2022-03-10	Europe	Italy	Lombardy	29614	Human	?	BA.2	GRA	https://www.gisaid.org/
hCoV-19/Italy/CAM_IZSM_RD20703779194/2022	betacoronavirus	EPI_ISL_11228836	2022-03-10	Europe	Italy	Campania	29753	Human	?	BA.1	GRA	https://www.gisaid.org/
hCoV-19/Italy/TAA-PAB_SABES_1900893490/2022	betacoronavirus	EPI_ISL_11309736	2022-03-08	Europe	Italy	Trentino-Alto Adige	29599	Human	?	BA.2	GRA	https://www.gisaid.org/
hCoV-19/Italy/LOM_Auxo_202203158474/2022	betacoronavirus	EPI_ISL_11063037	2022-03-09	Europe	Italy	Lombardy	29779	Human	?	BA.1.1	GRA	https://www.gisaid.org/
hCoV-19/Italy/EMR-IZSLER-2022-081928-004-01/2022	betacoronavirus	EPI_ISL_11064237	2022-03-05	Europe	Italy	Emilia-Romagna	29868	Human	?	BA.2	GRA	https://www.gisaid.org/
hCoV-19/Italy/FVG-UD-187457_2022/2022	betacoronavirus	EPI_ISL_11160237	2022-03-11	Europe	Italy	Friuli Venezia Giulia	29747	Human	?	BA.2	GRA	https://www.gisaid.org/
hCoV-19/Italy/SIC-CQRC-3422021377-2022/2022	betacoronavirus	EPI_ISL_11112537	2022-03-07	Europe	Italy	Sicily	29758	Human	?	BA.2	GRA	https://www.gisaid.org/
hCoV-19/Italy/LAZ-AMC-220302380-DS/2022	betacoronavirus	EPI_ISL_11108637	2022-03-02	Europe	Italy	Lazio	29784	Human	?	BA.1.1	GRA	https://www.gisaid.org/
hCoV-19/Italy/LAZ-AMC-220307952-DS/2022	betacoronavirus	EPI_ISL_11108737	2022-03-07	Europe	Italy	Lazio	29784	Human	?	BA.1.1.1	GRA	https://www.gisaid.org/
hCoV-19/Italy/CAM_IZSM_RD20703778990/2022	betacoronavirus	EPI_ISL_11228837	2022-03-10	Europe	Italy	Campania	29753	Human	?	BA.1	GRA	https://www.gisaid.org/
hCoV-19/Italy/TAA-PAB_SABES_1900893551/2022	betacoronavirus	EPI_ISL_11309737	2022-03-08	Europe	Italy	Trentino-Alto Adige	29608	Human	?	BA.2	GRA	https://www.gisaid.org/
hCoV-19/Italy/EMR-IZSLER-2022-081928-003-01/2022	betacoronavirus	EPI_ISL_11064238	2022-03-05	Europe	Italy	Emilia-Romagna	29865	Human	?	BA.1.1	GRA	https://www.gisaid.org/
hCoV-19/Italy/FVG-UD-187329_2022/2022	betacoronavirus	EPI_ISL_11160238	2022-03-11	Europe	Italy	Friuli Venezia Giulia	29767	Human	?	BA.2	GRA	https://www.gisaid.org/
hCoV-19/Italy/LOM_ASSTMonza_6000052136_20220310072900/2022	betacoronavirus	EPI_ISL_11170338	2022-03-10	Europe	Italy	Lombardy	29587	Human	?	BA.2.9	GRA	https://www.gisaid.org/
hCoV-19/Italy/CAM_IZSM_RD20702409863/2022	betacoronavirus	EPI_ISL_11228838	2022-03-10	Europe	Italy	Campania	29753	Human	?	BA.1	GRA	https://www.gisaid.org/
hCoV-19/Italy/TAA-PAB_SABES_1900893558/2022	betacoronavirus	EPI_ISL_11309738	2022-03-08	Europe	Italy	Trentino-Alto Adige	29608	Human	?	BA.2	GRA	https://www.gisaid.org/
hCoV-19/Italy/FVG-UD-187878_2022/2022	betacoronavirus	EPI_ISL_11160239	2022-03-11	Europe	Italy	Friuli Venezia Giulia	29747	Human	?	BA.2	GRA	https://www.gisaid.org/
hCoV-19/Italy/SIC-CQRC-3422021378-2022/2022	betacoronavirus	EPI_ISL_11112539	2022-03-07	Europe	Italy	Sicily	29646	Human	?	BA.2	GRA	https://www.gisaid.org/
hCoV-19/Italy/LOM_ASSTMonza_6000052138_20220310072900/2022	betacoronavirus	EPI_ISL_11170339	2022-03-10	Europe	Italy	Lombardy	29518	Human	?	BA.2	GRA	https://www.gisaid.org/
hCoV-19/Italy/LOM_Auxo_202203158450/2022	betacoronavirus	EPI_ISL_11063040	2022-03-09	Europe	Italy	Lombardy	29677	Human	?	BA.2	GRA	https://www.gisaid.org/
hCoV-19/Italy/EMR-IZSLER-2022-081928-001-01/2022	betacoronavirus	EPI_ISL_11064240	2022-03-05	Europe	Italy	Emilia-Romagna	29842	Human	?	BA.2	GRA	https://www.gisaid.org/
hCoV-19/Italy/SIC-CQRC-3422021358-2022/2022	betacoronavirus	EPI_ISL_11112540	2022-03-07	Europe	Italy	Sicily	29758	Human	?	BA.2	GRA	https://www.gisaid.org/
hCoV-19/Italy/LAZ-AMC-220302469-DS/2022	betacoronavirus	EPI_ISL_11108640	2022-03-02	Europe	Italy	Lazio	29836	Human	?	BA.2	GRA	https://www.gisaid.org/
hCoV-19/Italy/LAZ-AMC-220307352-DS/2022	betacoronavirus	EPI_ISL_11108740	2022-03-07	Europe	Italy	Lazio	29784	Human	?	BA.1.1	GRA	https://www.gisaid.org/
hCoV-19/Italy/CAM_IZSM_RD20704090155/2022	betacoronavirus	EPI_ISL_11228840	2022-03-10	Europe	Italy	Campania	29746	Human	?	BA.1.1	GRA	https://www.gisaid.org/
hCoV-19/Italy/VEN-IZSVe-22RS8094-2_VI/2022	betacoronavirus	EPI_ISL_11262440	2022-03-02	Europe	Italy	Veneto	29765	Human	?	BA.1.17.2	GRA	https://www.gisaid.org/
hCoV-19/Italy/TAA-PAB_SABES_1900893471/2022	betacoronavirus	EPI_ISL_11309740	2022-03-08	Europe	Italy	Trentino-Alto Adige	29608	Human	?	BA.2	GRA	https://www.gisaid.org/
hCoV-19/Italy/LOM_Auxo_202203237916/2022	betacoronavirus	EPI_ISL_11333540	2022-03-15	Europe	Italy	Lombardy	29650	Human	?	BA.2.9	GRA	https://www.gisaid.org/
hCoV-19/Italy/EMR-IZSLER-2022-081951-020-01/2022	betacoronavirus	EPI_ISL_11064241	2022-03-07	Europe	Italy	Emilia-Romagna	29865	Human	?	BA.1.1	GRA	https://www.gisaid.org/
hCoV-19/Italy/FVG-UD-187439_2022/2022	betacoronavirus	EPI_ISL_11160241	2022-03-11	Europe	Italy	Friuli Venezia Giulia	29747	Human	?	BA.2	GRA	https://www.gisaid.org/
hCoV-19/Italy/SIC-CQRC-3422021361-2022/2022	betacoronavirus	EPI_ISL_11112541	2022-03-07	Europe	Italy	Sicily	29758	Human	?	BA.2	GRA	https://www.gisaid.org/
hCoV-19/Italy/LAZ-AMC-220302471-DS/2022	betacoronavirus	EPI_ISL_11108641	2022-03-02	Europe	Italy	Lazio	29805	Human	?	BA.1.1	GRA	https://www.gisaid.org/
hCoV-19/Italy/LAZ-AMC-2203072574-DS/2022	betacoronavirus	EPI_ISL_11108741	2022-03-07	Europe	Italy	Lazio	29818	Human	?	BA.1.17.2	GRA	https://www.gisaid.org/
hCoV-19/Italy/LOM_ASSTMonza_6000052133_20220310072900/2022	betacoronavirus	EPI_ISL_11170341	2022-03-10	Europe	Italy	Lombardy	29614	Human	?	BA.2	GRA	https://www.gisaid.org/
hCoV-19/Italy/CAM_IZSM_RD20703778987/2022	betacoronavirus	EPI_ISL_11228841	2022-03-10	Europe	Italy	Campania	29753	Human	?	BA.1	GRA	https://www.gisaid.org/
hCoV-19/Italy/TAA-PAB_SABES_1900893476/2022	betacoronavirus	EPI_ISL_11309741	2022-03-08	Europe	Italy	Trentino-Alto Adige	29608	Human	?	BA.2	GRA	https://www.gisaid.org/
hCoV-19/Italy/LOM_Auxo_202203158467/2022	betacoronavirus	EPI_ISL_11063042	2022-03-09	Europe	Italy	Lombardy	29647	Human	?	BA.2	GRA	https://www.gisaid.org/
hCoV-19/Italy/VEN-ULSS3GEN-8935693338_VR/2022	betacoronavirus	EPI_ISL_11059642	2022-03-07	Europe	Italy	Veneto	29747	Human	?	BA.1.1	GRA	https://www.gisaid.org/
hCoV-19/Italy/EMR-IZSLER-2022-081951-023-01/2022	betacoronavirus	EPI_ISL_11064242	2022-03-07	Europe	Italy	Emilia-Romagna	29868	Human	?	BA.2	GRA	https://www.gisaid.org/
hCoV-19/Italy/LAZ-AMC-2203072575-DS/2022	betacoronavirus	EPI_ISL_11108742	2022-03-07	Europe	Italy	Lazio	29792	Human	?	BA.1.1	GRA	https://www.gisaid.org/
hCoV-19/Italy/LAZ-AMC-220302804-DS/2022	betacoronavirus	EPI_ISL_11108642	2022-03-02	Europe	Italy	Lazio	29799	Human	?	BA.2.3.15	GRA	https://www.gisaid.org/
hCoV-19/Italy/SIC-CQRC-3422021359-2022/2022	betacoronavirus	EPI_ISL_11112542	2022-03-07	Europe	Italy	Sicily	29758	Human	?	BA.1.1	GRA	https://www.gisaid.org/
hCoV-19/Italy/FVG-UD-186954_2022/2022	betacoronavirus	EPI_ISL_11160242	2022-03-11	Europe	Italy	Friuli Venezia Giulia	29747	Human	?	BA.2	GRA	https://www.gisaid.org/
hCoV-19/Italy/LOM_ASSTMonza_6000052119_20220310072900/2022	betacoronavirus	EPI_ISL_11170342	2022-03-10	Europe	Italy	Lombardy	29637	Human	?	BA.2	GRA	https://www.gisaid.org/
hCoV-19/Italy/PUG_UNIBA_APU-BA505/2022	betacoronavirus	EPI_ISL_11149542	2022-03-07	Europe	Italy	Puglia	29720	Human	?	BA.2.9	GRA	https://www.gisaid.org/
hCoV-19/Italy/CAM-90100388219_IZSM_COLLI_TIGEM/2022	betacoronavirus	EPI_ISL_11291342	2022-03-14	Europe	Italy	Campania	29608	Human	?	BA.2.9	GRA	https://www.gisaid.org/
hCoV-19/Italy/CAM_IZSM_RD00396847/2022	betacoronavirus	EPI_ISL_11228842	2022-03-10	Europe	Italy	Campania	29753	Human	?	BA.1.1	GRA	https://www.gisaid.org/
hCoV-19/Italy/TAA-PAB_SABES_1900893446/2022	betacoronavirus	EPI_ISL_11309742	2022-03-08	Europe	Italy	Trentino-Alto Adige	29608	Human	?	BA.2	GRA	https://www.gisaid.org/
hCoV-19/Italy/LAZ-AMC-220302477-DS/2022	betacoronavirus	EPI_ISL_11108643	2022-03-02	Europe	Italy	Lazio	29839	Human	?	BA.2	GRA	https://www.gisaid.org/
hCoV-19/Italy/CAM-90390315330_IZSM_COLLI_TIGEM/2022	betacoronavirus	EPI_ISL_11291343	2022-03-14	Europe	Italy	Campania	29789	Human	?	B.1.1.529	GRA	https://www.gisaid.org/
hCoV-19/Italy/FVG-UD-187323_2022/2022	betacoronavirus	EPI_ISL_11160243	2022-03-11	Europe	Italy	Friuli Venezia Giulia	29747	Human	?	BA.2	GRA	https://www.gisaid.org/
hCoV-19/Italy/LOM_ASSTMonza_6000050885_20220310071000/2022	betacoronavirus	EPI_ISL_11170343	2022-03-10	Europe	Italy	Lombardy	29614	Human	?	BA.2.9	GRA	https://www.gisaid.org/
hCoV-19/Italy/CAM_IZSM_RD00396795/2022	betacoronavirus	EPI_ISL_11228843	2022-03-10	Europe	Italy	Campania	29753	Human	?	BA.1.1	GRA	https://www.gisaid.org/
hCoV-19/Italy/TAA-PAB_SABES_1900893450/2022	betacoronavirus	EPI_ISL_11309743	2022-03-08	Europe	Italy	Trentino-Alto Adige	29608	Human	?	BA.2	GRA	https://www.gisaid.org/
hCoV-19/Italy/VEN-ULSS3GEN-8935693337_VR/2022	betacoronavirus	EPI_ISL_11059644	2022-03-07	Europe	Italy	Veneto	29724	Human	?	BA.2	GRA	https://www.gisaid.org/
hCoV-19/Italy/LAZ-AMC-2203072586-DS/2022	betacoronavirus	EPI_ISL_11108744	2022-03-07	Europe	Italy	Lazio	29745	Human	?	BA.2.10	GRA	https://www.gisaid.org/
hCoV-19/Italy/LOM_ASSTMonza_6000050886_20220310071000/2022	betacoronavirus	EPI_ISL_11170344	2022-03-10	Europe	Italy	Lombardy	29518	Human	?	BA.2	GRA	https://www.gisaid.org/
hCoV-19/Italy/PUG_UNIBA_APU-BA506/2022	betacoronavirus	EPI_ISL_11149544	2022-03-07	Europe	Italy	Puglia	29787	Human	?	BA.1.1.1	GRA	https://www.gisaid.org/
hCoV-19/Italy/CAM-90390315396_IZSM_COLLI_TIGEM/2022	betacoronavirus	EPI_ISL_11291344	2022-03-14	Europe	Italy	Campania	29786	Human	?	BA.2	GRA	https://www.gisaid.org/
hCoV-19/Italy/TAA-PAB_SABES_1900893391/2022	betacoronavirus	EPI_ISL_11309744	2022-03-08	Europe	Italy	Trentino-Alto Adige	29608	Human	?	BA.2.3	GRA	https://www.gisaid.org/
hCoV-19/Italy/EMR-IZSLER-2022-081951-022-01/2022	betacoronavirus	EPI_ISL_11064245	2022-03-07	Europe	Italy	Emilia-Romagna	29868	Human	?	BA.2	GRA	https://www.gisaid.org/
hCoV-19/Italy/LOM_Auxo_202203158423/2022	betacoronavirus	EPI_ISL_11063045	2022-03-09	Europe	Italy	Lombardy	29574	Human	?	BA.2	GRA	https://www.gisaid.org/
hCoV-19/Italy/VEN-ULSS3GEN-8935693327_VR/2022	betacoronavirus	EPI_ISL_11059645	2022-03-07	Europe	Italy	Veneto	29724	Human	?	BA.2	GRA	https://www.gisaid.org/
hCoV-19/Italy/LAZ-AMC-2203072122-DS/2022	betacoronavirus	EPI_ISL_11108745	2022-03-07	Europe	Italy	Lazio	29807	Human	?	BA.1.1	GRA	https://www.gisaid.org/
hCoV-19/Italy/LAZ-AMC-220302319-DS/2022	betacoronavirus	EPI_ISL_11108645	2022-03-02	Europe	Italy	Lazio	29796	Human	?	BA.2	GRA	https://www.gisaid.org/
hCoV-19/Italy/FVG-UD-186447_2022/2022	betacoronavirus	EPI_ISL_11160245	2022-03-10	Europe	Italy	Friuli Venezia Giulia	29747	Human	?	BA.2	GRA	https://www.gisaid.org/
hCoV-19/Italy/LOM_ASSTMonza_6000050880_20220310071000/2022	betacoronavirus	EPI_ISL_11170345	2022-03-10	Europe	Italy	Lombardy	29614	Human	?	BA.2	GRA	https://www.gisaid.org/
hCoV-19/Italy/TAA-PAB_SABES_1900893441/2022	betacoronavirus	EPI_ISL_11309745	2022-03-08	Europe	Italy	Trentino-Alto Adige	29777	Human	?	BA.1.17	GRA	https://www.gisaid.org/
hCoV-19/Italy/CAM-90390315316_IZSM_COLLI_TIGEM/2022	betacoronavirus	EPI_ISL_11291346	2022-03-14	Europe	Italy	Campania	29608	Human	?	BA.2	GRA	https://www.gisaid.org/
hCoV-19/Italy/EMR-IZSLER-2022-081951-021-01/2022	betacoronavirus	EPI_ISL_11064246	2022-03-07	Europe	Italy	Emilia-Romagna	29847	Human	?	BA.2	GRA	https://www.gisaid.org/
hCoV-19/Italy/LAZ-AMC-220307381-DS/2022	betacoronavirus	EPI_ISL_11108746	2022-03-07	Europe	Italy	Lazio	29791	Human	?	BA.2.9	GRA	https://www.gisaid.org/
hCoV-19/Italy/PUG_UNIBA_APU-BA508/2022	betacoronavirus	EPI_ISL_11149546	2022-03-07	Europe	Italy	Puglia	29785	Human	?	BA.1.1	GRA	https://www.gisaid.org/
hCoV-19/Italy/LOM_ASSTMonza_6000050882_20220310071000/2022	betacoronavirus	EPI_ISL_11170346	2022-03-10	Europe	Italy	Lombardy	29614	Human	?	BA.2.9	GRA	https://www.gisaid.org/
hCoV-19/Italy/TAA-PAB_SABES_1900893440/2022	betacoronavirus	EPI_ISL_11309746	2022-03-08	Europe	Italy	Trentino-Alto Adige	29777	Human	?	BA.1.17	GRA	https://www.gisaid.org/
hCoV-19/Italy/CAM-90390315260_IZSM_COLLI_TIGEM/2022	betacoronavirus	EPI_ISL_11291347	2022-03-14	Europe	Italy	Campania	29608	Human	?	BA.2	GRA	https://www.gisaid.org/
hCoV-19/Italy/VEN-ULSS3GEN-8935693321_VR/2022	betacoronavirus	EPI_ISL_11059647	2022-03-07	Europe	Italy	Veneto	29756	Human	?	BA.1	GRA	https://www.gisaid.org/
hCoV-19/Italy/LAZ-AMC-220307382-DS/2022	betacoronavirus	EPI_ISL_11108747	2022-03-07	Europe	Italy	Lazio	29792	Human	?	BA.2.9	GRA	https://www.gisaid.org/
hCoV-19/Italy/LOM_ASSTMonza_6000050876_20220310071000/2022	betacoronavirus	EPI_ISL_11170347	2022-03-10	Europe	Italy	Lombardy	29614	Human	?	BA.2	GRA	https://www.gisaid.org/
hCoV-19/Italy/TAA-PAB_SABES_1900893253/2022	betacoronavirus	EPI_ISL_11309747	2022-03-08	Europe	Italy	Trentino-Alto Adige	29608	Human	?	BA.2	GRA	https://www.gisaid.org/
hCoV-19/Italy/LAZ-AMC-220307383-DS/2022	betacoronavirus	EPI_ISL_11108748	2022-03-07	Europe	Italy	Lazio	29778	Human	?	BD.1	GRA	https://www.gisaid.org/
hCoV-19/Italy/LOM_ASSTMonza_6000050878_20220310071000/2022	betacoronavirus	EPI_ISL_11170348	2022-03-10	Europe	Italy	Lombardy	29614	Human	?	BA.2.12	GRA	https://www.gisaid.org/
hCoV-19/Italy/CAM-90390315134_IZSM_COLLI_TIGEM/2022	betacoronavirus	EPI_ISL_11291348	2022-03-14	Europe	Italy	Campania	29786	Human	?	BA.2	GRA	https://www.gisaid.org/
hCoV-19/Italy/TAA-PAB_SABES_1900893268/2022	betacoronavirus	EPI_ISL_11309748	2022-03-08	Europe	Italy	Trentino-Alto Adige	29783	Human	?	BA.1.1	GRA	https://www.gisaid.org/
hCoV-19/Italy/CAM-90390315132_IZSM_COLLI_TIGEM/2022	betacoronavirus	EPI_ISL_11291349	2022-03-13	Europe	Italy	Campania	29801	Human	?	BA.1.17.2	GRA	https://www.gisaid.org/
hCoV-19/Italy/VEN-ULSS3GEN-8935693325_VR/2022	betacoronavirus	EPI_ISL_11059649	2022-03-07	Europe	Italy	Veneto	29747	Human	?	BA.1.17.2	GRA	https://www.gisaid.org/
hCoV-19/Italy/EMR-IZSLER-2022-081951-016-01/2022	betacoronavirus	EPI_ISL_11064249	2022-03-07	Europe	Italy	Emilia-Romagna	29868	Human	?	BA.2	GRA	https://www.gisaid.org/
hCoV-19/Italy/LAZ-AMC-220307384-DS/2022	betacoronavirus	EPI_ISL_11108749	2022-03-07	Europe	Italy	Lazio	29789	Human	?	BA.1.1.1	GRA	https://www.gisaid.org/
hCoV-19/Italy/PUG_UNIBA_APU-BA510/2022	betacoronavirus	EPI_ISL_11149549	2022-03-07	Europe	Italy	Puglia	29803	Human	?	BA.1.1	GRA	https://www.gisaid.org/
hCoV-19/Italy/TAA-PAB_SABES_1900893254/2022	betacoronavirus	EPI_ISL_11309749	2022-03-08	Europe	Italy	Trentino-Alto Adige	29608	Human	?	BA.2	GRA	https://www.gisaid.org/
hCoV-19/Italy/LOM_ASSTMonza_6000050027_20220309071300/2022	betacoronavirus	EPI_ISL_11170349	2022-03-09	Europe	Italy	Lombardy	29614	Human	?	BA.2	GRA	https://www.gisaid.org/
hCoV-19/Italy/CAM-90390315143_IZSM_COLLI_TIGEM/2022	betacoronavirus	EPI_ISL_11291350	2022-03-14	Europe	Italy	Campania	29608	Human	?	BA.2	GRA	https://www.gisaid.org/
hCoV-19/Italy/EMR-IZSLER-2022-081951-015-01/2022	betacoronavirus	EPI_ISL_11064250	2022-03-07	Europe	Italy	Emilia-Romagna	29868	Human	?	BA.2	GRA	https://www.gisaid.org/
hCoV-19/Italy/LAZ-AMC-220307377-DS/2022	betacoronavirus	EPI_ISL_11108750	2022-03-07	Europe	Italy	Lazio	29760	Human	?	BA.2.3	GRA	https://www.gisaid.org/
hCoV-19/Italy/PUG_UNIBA_APU-BA515/2022	betacoronavirus	EPI_ISL_11149550	2022-03-07	Europe	Italy	Puglia	29764	Human	?	BA.2	GRA	https://www.gisaid.org/
hCoV-19/Italy/TAA-PAB_SABES_1900893175/2022	betacoronavirus	EPI_ISL_11309750	2022-03-08	Europe	Italy	Trentino-Alto Adige	29783	Human	?	BA.1	GRA	https://www.gisaid.org/
hCoV-19/Italy/LAZ-AMC-220307385-DS/2022	betacoronavirus	EPI_ISL_11108751	2022-03-07	Europe	Italy	Lazio	29760	Human	?	BA.2	GRA	https://www.gisaid.org/
hCoV-19/Italy/EMR_AUSLRomagna_C027-22-36/2022	betacoronavirus	EPI_ISL_11113751	2022-03-05	Europe	Italy	Emilia-Romagna	29608	Human	?	BA.2	GRA	https://www.gisaid.org/
hCoV-19/Italy/LOM_ASSTMonza_6000050026_20220309071300/2022	betacoronavirus	EPI_ISL_11170351	2022-03-09	Europe	Italy	Lombardy	29801	Human	?	BA.2	GRA	https://www.gisaid.org/
hCoV-19/Italy/PUG_UNIBA_APU-BA518/2022	betacoronavirus	EPI_ISL_11149551	2022-03-07	Europe	Italy	Puglia	29771	Human	?	BA.1	GRA	https://www.gisaid.org/
hCoV-19/Italy/CAM-90100387877_IZSM_COLLI_TIGEM/2022	betacoronavirus	EPI_ISL_11291352	2022-03-13	Europe	Italy	Campania	29801	Human	?	B.1.1.529	GRA	https://www.gisaid.org/
hCoV-19/Italy/EMR-IZSLER-2022-081951-017-01/2022	betacoronavirus	EPI_ISL_11064252	2022-03-07	Europe	Italy	Emilia-Romagna	29869	Human	?	BA.2	GRA	https://www.gisaid.org/
hCoV-19/Italy/LAZ-AMC-220307894-DS/2022	betacoronavirus	EPI_ISL_11108752	2022-03-07	Europe	Italy	Lazio	29621	Human	?	BA.2	GRA	https://www.gisaid.org/
hCoV-19/Italy/EMR_AUSLRomagna_C027-22-37/2022	betacoronavirus	EPI_ISL_11113752	2022-03-05	Europe	Italy	Emilia-Romagna	29608	Human	?	BA.2	GRA	https://www.gisaid.org/
hCoV-19/Italy/CAM_IZSM_RD00396931_IZSM_COLLI_TIGEM/2022	betacoronavirus	EPI_ISL_11309852	2022-03-15	Europe	Italy	Campania	29754	Human	?	BA.1	GRA	https://www.gisaid.org/
hCoV-19/Italy/TAA-PAB_SABES_1900893237/2022	betacoronavirus	EPI_ISL_11309752	2022-03-08	Europe	Italy	Trentino-Alto Adige	29608	Human	?	BA.2	GRA	https://www.gisaid.org/
hCoV-19/Italy/VEN-ULSS3GEN-8932156974_VR/2022	betacoronavirus	EPI_ISL_11059653	2022-03-07	Europe	Italy	Veneto	29747	Human	?	BA.1.1	GRA	https://www.gisaid.org/
hCoV-19/Italy/CAM_IZSM_RD00396929_IZSM_COLLI_TIGEM/2022	betacoronavirus	EPI_ISL_11309853	2022-03-15	Europe	Italy	Campania	29754	Human	?	BA.1	GRA	https://www.gisaid.org/
hCoV-19/Italy/LOM_Auxo_202203158398/2022	betacoronavirus	EPI_ISL_11063054	2022-03-09	Europe	Italy	Lombardy	29705	Human	?	BA.1.17.2	GRA	https://www.gisaid.org/
hCoV-19/Italy/EMR-IZSLER-2022-081951-006-01/2022	betacoronavirus	EPI_ISL_11064254	2022-03-07	Europe	Italy	Emilia-Romagna	29868	Human	?	BA.2	GRA	https://www.gisaid.org/
hCoV-19/Italy/CAM_IZSM_RD00396882_IZSM_COLLI_TIGEM/2022	betacoronavirus	EPI_ISL_11309855	2022-03-15	Europe	Italy	Campania	29754	Human	?	BA.2	GRA	https://www.gisaid.org/
hCoV-19/Italy/LOM_Auxo_202203158377/2022	betacoronavirus	EPI_ISL_11063056	2022-03-09	Europe	Italy	Lombardy	29656	Human	?	BA.1.17.2	GRA	https://www.gisaid.org/
hCoV-19/Italy/EMR-IZSLER-2022-081951-005-01/2022	betacoronavirus	EPI_ISL_11064256	2022-03-07	Europe	Italy	Emilia-Romagna	29868	Human	?	BA.2	GRA	https://www.gisaid.org/
hCoV-19/Italy/ABR-CAST-W4657/2022	betacoronavirus	EPI_ISL_11162156	2022-03-07	Europe	Italy	Abruzzo	29738	Human	?	BA.2	GRA	https://www.gisaid.org/
hCoV-19/Italy/LAZ-AMC-2203071032-DS/2022	betacoronavirus	EPI_ISL_11108756	2022-03-07	Europe	Italy	Lazio	29650	Human	?	BA.2.10	GRA	https://www.gisaid.org/
hCoV-19/Italy/LOM_ASSTMonza_6000050050_20220308071300/2022	betacoronavirus	EPI_ISL_11170356	2022-03-08	Europe	Italy	Lombardy	29801	Human	?	BA.2	GRA	https://www.gisaid.org/
hCoV-19/Italy/TAA-PAB_SABES_1900890333/2022	betacoronavirus	EPI_ISL_11309756	2022-03-02	Europe	Italy	Trentino-Alto Adige	29783	Human	?	BA.1.1	GRA	https://www.gisaid.org/
hCoV-19/Italy/LAZ-AMC-220307306-DS/2022	betacoronavirus	EPI_ISL_11108757	2022-03-07	Europe	Italy	Lazio	29761	Human	?	BA.2.9	GRA	https://www.gisaid.org/
hCoV-19/Italy/LOM_ASSTMonza_6000050044_20220308071300/2022	betacoronavirus	EPI_ISL_11170357	2022-03-08	Europe	Italy	Lombardy	29614	Human	?	BA.2	GRA	https://www.gisaid.org/
hCoV-19/Italy/CAM_IZSM_RD20703529682_IZSM_COLLI_TIGEM/2022	betacoronavirus	EPI_ISL_11309857	2022-03-15	Europe	Italy	Campania	29754	Human	?	BA.2	GRA	https://www.gisaid.org/
hCoV-19/Italy/EMR-IZSLER-2022-081951-004-01/2022	betacoronavirus	EPI_ISL_11064258	2022-03-07	Europe	Italy	Emilia-Romagna	29865	Human	?	BA.1.1	GRA	https://www.gisaid.org/
hCoV-19/Italy/CAM_IZSM_RD00396881_IZSM_COLLI_TIGEM/2022	betacoronavirus	EPI_ISL_11309858	2022-03-15	Europe	Italy	Campania	29754	Human	?	BA.2	GRA	https://www.gisaid.org/
hCoV-19/Italy/CAM_IZSM_COLLI_TIGEM_RD20703954469/2022	betacoronavirus	EPI_ISL_11333458	2022-03-15	Europe	Italy	Campania	29774	Human	?	BA.2.9	GRA	https://www.gisaid.org/
hCoV-19/Italy/LAZ-AMC-220307767-DS/2022	betacoronavirus	EPI_ISL_11108759	2022-03-07	Europe	Italy	Lazio	29763	Human	?	BA.2	GRA	https://www.gisaid.org/
hCoV-19/Italy/EMR_AUSLRomagna_C027-22-30/2022	betacoronavirus	EPI_ISL_11113759	2022-03-04	Europe	Italy	Emilia-Romagna	29783	Human	?	BA.1.1	GRA	https://www.gisaid.org/
hCoV-19/Italy/LOM_Auxo_202203158358/2022	betacoronavirus	EPI_ISL_11063059	2022-03-09	Europe	Italy	Lombardy	29779	Human	?	BA.1.1.1	GRA	https://www.gisaid.org/
hCoV-19/Italy/ABR-CAST-W4915/2022	betacoronavirus	EPI_ISL_11162160	2022-03-07	Europe	Italy	Abruzzo	29807	Human	?	BA.1.1.10	GRA	https://www.gisaid.org/
hCoV-19/Italy/CAM_IZSM_RD20703779574_IZSM_COLLI_TIGEM/2022	betacoronavirus	EPI_ISL_11309860	2022-03-14	Europe	Italy	Campania	29754	Human	?	BA.1.1	GRA	https://www.gisaid.org/
hCoV-19/Italy/TAA-PAB_SABES_1900892379/2022	betacoronavirus	EPI_ISL_11309760	2022-03-08	Europe	Italy	Trentino-Alto Adige	29783	Human	?	BA.1.17.2	GRA	https://www.gisaid.org/
hCoV-19/Italy/EMR_AUSLRomagna_C027-22-29/2022	betacoronavirus	EPI_ISL_11113761	2022-03-04	Europe	Italy	Emilia-Romagna	29605	Human	?	BA.1.1	GRA	https://www.gisaid.org/
hCoV-19/Italy/LOM_ASSTMonza_6000050036_20220308071300/2022	betacoronavirus	EPI_ISL_11170361	2022-03-08	Europe	Italy	Lombardy	29509	Human	?	BA.2.3.15	GRA	https://www.gisaid.org/
hCoV-19/Italy/CAM_IZSM_RD20703779616_IZSM_COLLI_TIGEM/2022	betacoronavirus	EPI_ISL_11309861	2022-03-15	Europe	Italy	Campania	29754	Human	?	BA.1.1	GRA	https://www.gisaid.org/
hCoV-19/Italy/EMR_AUSLRomagna_C027-22-28/2022	betacoronavirus	EPI_ISL_11113762	2022-03-04	Europe	Italy	Emilia-Romagna	29783	Human	?	BA.1.1.1	GRA	https://www.gisaid.org/
hCoV-19/Italy/LOM_ASSTMonza_6000050035_20220308071300/2022	betacoronavirus	EPI_ISL_11170362	2022-03-08	Europe	Italy	Lombardy	29614	Human	?	BA.2	GRA	https://www.gisaid.org/
hCoV-19/Italy/CAM_IZSM_COLLI_TIGEM_RD20703954822/2022	betacoronavirus	EPI_ISL_11333462	2022-03-15	Europe	Italy	Campania	29774	Human	?	BA.2	GRA	https://www.gisaid.org/
hCoV-19/Italy/FVG-UD-188863_2022/2022	betacoronavirus	EPI_ISL_11160205	2022-03-13	Europe	Italy	Friuli Venezia Giulia	29785	Human	?	BA.1	GRA	https://www.gisaid.org/
hCoV-19/Italy/ABR-CAST-W4913/2022	betacoronavirus	EPI_ISL_11162163	2022-03-07	Europe	Italy	Abruzzo	29824	Human	?	BA.1.1	GRA	https://www.gisaid.org/
hCoV-19/Italy/EMR-IZSLER-2022-081951-002-01/2022	betacoronavirus	EPI_ISL_11064263	2022-03-07	Europe	Italy	Emilia-Romagna	29877	Human	?	BA.2	GRA	https://www.gisaid.org/
hCoV-19/Italy/FVG-UD-176086/2022	betacoronavirus	EPI_ISL_11116064	2022-03-04	Europe	Italy	Friuli Venezia Giulia	29779	Human	?	BA.1.15	GRA	https://www.gisaid.org/
hCoV-19/Italy/EMR_AUSLRomagna_C027-22-26/2022	betacoronavirus	EPI_ISL_11113764	2022-03-04	Europe	Italy	Emilia-Romagna	29608	Human	?	BA.2	GRA	https://www.gisaid.org/
hCoV-19/Italy/CAM_IZSM_RD20703779577_IZSM_COLLI_TIGEM/2022	betacoronavirus	EPI_ISL_11309864	2022-03-15	Europe	Italy	Campania	29754	Human	?	BA.1.1	GRA	https://www.gisaid.org/
hCoV-19/Italy/CAM_IZSM_COLLI_TIGEM_RD20703779536/2022	betacoronavirus	EPI_ISL_11333464	2022-03-15	Europe	Italy	Campania	29756	Human	?	BA.1.21	GRA	https://www.gisaid.org/
hCoV-19/Italy/SIC-CQRC-3422021291-2022/2022	betacoronavirus	EPI_ISL_11055713	2022-03-07	Europe	Italy	Sicily	29758	Human	?	BA.2	GRA	https://www.gisaid.org/
hCoV-19/Italy/LOM_ASSTMonza_6000053031_20220312080000/2022	betacoronavirus	EPI_ISL_11170316	2022-03-12	Europe	Italy	Lombardy	29643	Human	?	BA.2.3	GRA	https://www.gisaid.org/
hCoV-19/Italy/LAZ-AMC-2203032600-DS/2022	betacoronavirus	EPI_ISL_11108715	2022-03-03	Europe	Italy	Lazio	29760	Human	?	BA.2.3.15	GRA	https://www.gisaid.org/
hCoV-19/Italy/FVG-UD-177510/2022	betacoronavirus	EPI_ISL_11116115	2022-03-06	Europe	Italy	Friuli Venezia Giulia	29747	Human	?	BA.2	GRA	https://www.gisaid.org/
hCoV-19/Italy/MAR_UNIVPM_Marche_53301-07-03-22_WG/2022	betacoronavirus	EPI_ISL_11162215	2022-03-07	Europe	Italy	The Marches	29431	Human	?	BA.2	GRA	https://www.gisaid.org/
hCoV-19/Italy/LOM_ASSTMonza_6000046412_20220303074700/2022	betacoronavirus	EPI_ISL_11170415	2022-03-03	Europe	Italy	Lombardy	29614	Human	?	BA.2	GRA	https://www.gisaid.org/
hCoV-19/Italy/LOM_ASSTMonza_6000053028_20220312080000/2022	betacoronavirus	EPI_ISL_11170315	2022-03-12	Europe	Italy	Lombardy	29638	Human	?	BA.2	GRA	https://www.gisaid.org/
hCoV-19/Italy/VEN-IZSVe-22RS8095-9_VI/2022	betacoronavirus	EPI_ISL_11262115	2022-03-11	Europe	Italy	Veneto	29724	Human	?	BA.2	GRA	https://www.gisaid.org/
hCoV-19/Italy/TAA-PAB_SABES_5600084739/2022	betacoronavirus	EPI_ISL_11309729	2022-03-05	Europe	Italy	Trentino-Alto Adige	29608	Human	?	BA.2	GRA	https://www.gisaid.org/
hCoV-19/Italy/LAZ-AMC-2203012631-DS/2022	betacoronavirus	EPI_ISL_11108632	2022-03-01	Europe	Italy	Lazio	29843	Human	?	BA.1.1	GRA	https://www.gisaid.org/
hCoV-19/Italy/SIC-CQRC-3422021337-2022/2022	betacoronavirus	EPI_ISL_11055696	2022-03-07	Europe	Italy	Sicily	29790	Human	?	BA.1	GRA	https://www.gisaid.org/
hCoV-19/Italy/ABR-CAST-W5173/2022	betacoronavirus	EPI_ISL_11162165	2022-03-07	Europe	Italy	Abruzzo	29716	Human	?	BA.2.9	GRA	https://www.gisaid.org/
hCoV-19/Italy/VEN-ULSS3GEN-8935693168_VR/2022	betacoronavirus	EPI_ISL_11059665	2022-03-06	Europe	Italy	Veneto	29747	Human	?	BA.1.1	GRA	https://www.gisaid.org/
hCoV-19/Italy/EMR_AUSLRomagna_C027-22-25/2022	betacoronavirus	EPI_ISL_11113765	2022-03-04	Europe	Italy	Emilia-Romagna	29608	Human	?	BA.2	GRA	https://www.gisaid.org/
hCoV-19/Italy/LOM_ASSTMonza_6000049390_20220308071000/2022	betacoronavirus	EPI_ISL_11170365	2022-03-08	Europe	Italy	Lombardy	29659	Human	?	BA.1.17	GRA	https://www.gisaid.org/
hCoV-19/Italy/CAM_IZSM_RD20703779582_IZSM_COLLI_TIGEM/2022	betacoronavirus	EPI_ISL_11309865	2022-03-15	Europe	Italy	Campania	29754	Human	?	BA.1.1	GRA	https://www.gisaid.org/
hCoV-19/Italy/CAM_IZSM_COLLI_TIGEM_RD20703529689/2022	betacoronavirus	EPI_ISL_11333465	2022-03-14	Europe	Italy	Campania	29756	Human	?	BA.1.1.14	GRA	https://www.gisaid.org/
hCoV-19/Italy/ABR-CAST-W5176/2022	betacoronavirus	EPI_ISL_11162166	2022-03-07	Europe	Italy	Abruzzo	29732	Human	?	BA.2	GRA	https://www.gisaid.org/
hCoV-19/Italy/EMR-IZSLER-2022-083106-005-01/2022	betacoronavirus	EPI_ISL_11064266	2022-03-07	Europe	Italy	Emilia-Romagna	29868	Human	?	BA.2	GRA	https://www.gisaid.org/
hCoV-19/Italy/CAM_IZSM_RD20701949003_IZSM_COLLI_TIGEM/2022	betacoronavirus	EPI_ISL_11309866	2022-03-15	Europe	Italy	Campania	29760	Human	?	BA.2.9	GRA	https://www.gisaid.org/
hCoV-19/Italy/ABR-CAST-W5178/2022	betacoronavirus	EPI_ISL_11162167	2022-03-07	Europe	Italy	Abruzzo	29717	Human	?	BA.2	GRA	https://www.gisaid.org/
hCoV-19/Italy/LOM_Auxo_202203087984/2022	betacoronavirus	EPI_ISL_11063067	2022-03-08	Europe	Italy	Lombardy	29705	Human	?	BA.1.14	GRA	https://www.gisaid.org/
hCoV-19/Italy/VEN-ULSS3GEN-8935693164_VR/2022	betacoronavirus	EPI_ISL_11059667	2022-03-06	Europe	Italy	Veneto	29724	Human	?	BA.2.9	GRA	https://www.gisaid.org/
hCoV-19/Italy/EMR-IZSLER-2022-083106-002-01/2022	betacoronavirus	EPI_ISL_11064267	2022-03-07	Europe	Italy	Emilia-Romagna	29868	Human	?	BA.2	GRA	https://www.gisaid.org/
hCoV-19/Italy/FVG-UD-176068/2022	betacoronavirus	EPI_ISL_11116067	2022-03-04	Europe	Italy	Friuli Venezia Giulia	29747	Human	?	BA.2.9	GRA	https://www.gisaid.org/
hCoV-19/Italy/EMR_AUSLRomagna_C027-22-21/2022	betacoronavirus	EPI_ISL_11113767	2022-03-03	Europe	Italy	Emilia-Romagna	29783	Human	?	BA.1.1	GRA	https://www.gisaid.org/
hCoV-19/Italy/SIC-AOUP-UNIPA_97649_2022/2022	betacoronavirus	EPI_ISL_11149667	2022-03-07	Europe	Italy	Sicily	29779	Human	?	BA.1.1	GRA	https://www.gisaid.org/
hCoV-19/Italy/LOM_ASSTMonza_6000049387_20220308071000/2022	betacoronavirus	EPI_ISL_11170367	2022-03-08	Europe	Italy	Lombardy	29659	Human	?	BA.1.17.2	GRA	https://www.gisaid.org/
hCoV-19/Italy/CAM_IZSM_RD20701158004_IZSM_COLLI_TIGEM/2022	betacoronavirus	EPI_ISL_11309867	2022-03-15	Europe	Italy	Campania	29760	Human	?	BA.2	GRA	https://www.gisaid.org/
hCoV-19/Italy/CAM_IZSM_COLLI_TIGEM_RD20703643921/2022	betacoronavirus	EPI_ISL_11333467	2022-03-15	Europe	Italy	Campania	29774	Human	?	BA.2	GRA	https://www.gisaid.org/
hCoV-19/Italy/ABR-CAST-W5394/2022	betacoronavirus	EPI_ISL_11162168	2022-03-07	Europe	Italy	Abruzzo	29738	Human	?	BA.2	GRA	https://www.gisaid.org/
hCoV-19/Italy/PIE_IRCC_15881089/2022	betacoronavirus	EPI_ISL_11070368	2022-03-07	Europe	Italy	Piedmont	29838	Human	?	BA.1	GRA	https://www.gisaid.org/
hCoV-19/Italy/PUG_UNIBA_APU-BA490/2022	betacoronavirus	EPI_ISL_11111868	2022-03-07	Europe	Italy	Puglia	29744	Human	?	BA.1.1	GRA	https://www.gisaid.org/
hCoV-19/Italy/EMR_AUSLRomagna_C027-22-24/2022	betacoronavirus	EPI_ISL_11113768	2022-03-04	Europe	Italy	Emilia-Romagna	29783	Human	?	BA.1.1	GRA	https://www.gisaid.org/
hCoV-19/Italy/LOM_ASSTMonza_6000049384_20220308071000/2022	betacoronavirus	EPI_ISL_11170368	2022-03-08	Europe	Italy	Lombardy	29605	Human	?	BA.2	GRA	https://www.gisaid.org/
hCoV-19/Italy/CAM_IZSM_COLLI_TIGEM_RD00379318/2022	betacoronavirus	EPI_ISL_11333468	2022-03-15	Europe	Italy	Campania	29756	Human	?	BA.1.21	GRA	https://www.gisaid.org/
hCoV-19/Italy/EMR-IZSLER-2022-081979-014-01/2022	betacoronavirus	EPI_ISL_11064269	2022-03-07	Europe	Italy	Emilia-Romagna	29868	Human	?	BA.2	GRA	https://www.gisaid.org/
hCoV-19/Italy/LOM_ASSTMonza_6000049380_20220308071000/2022	betacoronavirus	EPI_ISL_11170369	2022-03-08	Europe	Italy	Lombardy	29614	Human	?	BA.2	GRA	https://www.gisaid.org/
hCoV-19/Italy/CAM_IZSM_RD20701948994_IZSM_COLLI_TIGEM/2022	betacoronavirus	EPI_ISL_11309869	2022-03-15	Europe	Italy	Campania	29760	Human	?	BA.2.9	GRA	https://www.gisaid.org/
hCoV-19/Italy/LAZ-AMC-220304756-DS/2022	betacoronavirus	EPI_ISL_11108719	2022-03-04	Europe	Italy	Lazio	29781	Human	?	B.1.1.529	GRA	https://www.gisaid.org/
hCoV-19/Italy/PIE_IRCC_15881086/2022	betacoronavirus	EPI_ISL_11070370	2022-03-07	Europe	Italy	Piedmont	29841	Human	?	BA.2.3.15	GRA	https://www.gisaid.org/
hCoV-19/Italy/ABR-CAST-W5959/2022	betacoronavirus	EPI_ISL_11162170	2022-03-07	Europe	Italy	Abruzzo	29804	Human	?	BA.1.1.1	GRA	https://www.gisaid.org/
hCoV-19/Italy/VEN-ULSS3GEN-7811109553_VE/2022	betacoronavirus	EPI_ISL_11059670	2022-03-07	Europe	Italy	Veneto	29724	Human	?	BA.2.10	GRA	https://www.gisaid.org/
hCoV-19/Italy/EMR-IZSLER-2022-081979-013-01/2022	betacoronavirus	EPI_ISL_11064270	2022-03-07	Europe	Italy	Emilia-Romagna	29865	Human	?	BA.1.1	GRA	https://www.gisaid.org/
hCoV-19/Italy/SIC-AOUP-UNIPA_97645_2022/2022	betacoronavirus	EPI_ISL_11149670	2022-03-07	Europe	Italy	Sicily	29779	Human	?	BA.1	GRA	https://www.gisaid.org/
hCoV-19/Italy/LOM_ASSTMonza_6000049381_20220308071000/2022	betacoronavirus	EPI_ISL_11170370	2022-03-08	Europe	Italy	Lombardy	29605	Human	?	BA.2	GRA	https://www.gisaid.org/
hCoV-19/Italy/LAZ-AMC-220305313-DS/2022	betacoronavirus	EPI_ISL_11108721	2022-03-05	Europe	Italy	Lazio	29783	Human	?	B.1.1.529	GRA	https://www.gisaid.org/
hCoV-19/Italy/ABR-CAST-W5966/2022	betacoronavirus	EPI_ISL_11162171	2022-03-07	Europe	Italy	Abruzzo	29831	Human	?	BA.1.1.1	GRA	https://www.gisaid.org/
hCoV-19/Italy/PIE_IRCC_15881085/2022	betacoronavirus	EPI_ISL_11070371	2022-03-07	Europe	Italy	Piedmont	29800	Human	?	BA.1	GRA	https://www.gisaid.org/
hCoV-19/Italy/EMR-IZSLER-2022-081979-009-01/2022	betacoronavirus	EPI_ISL_11064271	2022-03-07	Europe	Italy	Emilia-Romagna	29868	Human	?	BA.2.10	GRA	https://www.gisaid.org/
hCoV-19/Italy/FVG-UD-187447_2022/2022	betacoronavirus	EPI_ISL_11160171	2022-03-11	Europe	Italy	Friuli Venezia Giulia	29747	Human	?	BA.2	GRA	https://www.gisaid.org/
hCoV-19/Italy/CAM_IZSM_RD00403845_IZSM_COLLI_TIGEM/2022	betacoronavirus	EPI_ISL_11309871	2022-03-15	Europe	Italy	Campania	29754	Human	?	BA.1	GRA	https://www.gisaid.org/
hCoV-19/Italy/ABR-CAST-W5975/2022	betacoronavirus	EPI_ISL_11162172	2022-03-07	Europe	Italy	Abruzzo	29826	Human	?	BA.1.1.1	GRA	https://www.gisaid.org/
hCoV-19/Italy/VEN-ULSS3GEN-8935692936_VR/2022	betacoronavirus	EPI_ISL_11059672	2022-03-05	Europe	Italy	Veneto	29747	Human	?	BA.1.1	GRA	https://www.gisaid.org/
hCoV-19/Italy/EMR_AUSLRomagna_C027-22-23/2022	betacoronavirus	EPI_ISL_11113772	2022-03-04	Europe	Italy	Emilia-Romagna	29608	Human	?	BA.2.3	GRA	https://www.gisaid.org/
hCoV-19/Italy/FVG-UD-187909_2022/2022	betacoronavirus	EPI_ISL_11160172	2022-03-11	Europe	Italy	Friuli Venezia Giulia	29785	Human	?	BA.1	GRA	https://www.gisaid.org/
hCoV-19/Italy/CAM_IZSM_RD00399803_IZSM_COLLI_TIGEM/2022	betacoronavirus	EPI_ISL_11309872	2022-03-15	Europe	Italy	Campania	29754	Human	?	BA.1	GRA	https://www.gisaid.org/
hCoV-19/Italy/VEN-ULSS3GEN-7002189295_VE/2022	betacoronavirus	EPI_ISL_11059673	2022-03-07	Europe	Italy	Veneto	29724	Human	?	BA.2	GRA	https://www.gisaid.org/
hCoV-19/Italy/EMR-IZSLER-2022-072248-027-01/2022	betacoronavirus	EPI_ISL_11064273	2022-03-05	Europe	Italy	Emilia-Romagna	29865	Human	?	BA.1.17.2	GRA	https://www.gisaid.org/
hCoV-19/Italy/FVG-UD-176330/2022	betacoronavirus	EPI_ISL_11116073	2022-03-04	Europe	Italy	Friuli Venezia Giulia	29779	Human	?	BA.1	GRA	https://www.gisaid.org/
hCoV-19/Italy/FVG-UD-186916_2022/2022	betacoronavirus	EPI_ISL_11160173	2022-03-11	Europe	Italy	Friuli Venezia Giulia	29747	Human	?	BA.2.9	GRA	https://www.gisaid.org/
hCoV-19/Italy/PUG_UNIBA_APU-BA514/2022	betacoronavirus	EPI_ISL_11152473	2022-03-07	Europe	Italy	Puglia	29799	Human	?	BA.1.1	GRA	https://www.gisaid.org/
hCoV-19/Italy/LOM_ASSTMonza_6000054076_20220315082300/2022	betacoronavirus	EPI_ISL_11302773	2022-03-15	Europe	Italy	Lombardy	29518	Human	?	BA.2	GRA	https://www.gisaid.org/
hCoV-19/Italy/TAA-PAB_SABES_7850007877/2022	betacoronavirus	EPI_ISL_11309673	2022-03-03	Europe	Italy	Trentino-Alto Adige	29783	Human	?	BA.1	GRA	https://www.gisaid.org/
hCoV-19/Italy/CAM_IZSM_RD20703529491/2022	betacoronavirus	EPI_ISL_11228825	2022-03-10	Europe	Italy	Campania	29755	Human	?	BA.1.1	GRA	https://www.gisaid.org/
hCoV-19/Italy/EMR_AUSLRomagna_C027-22-18/2022	betacoronavirus	EPI_ISL_11113774	2022-03-03	Europe	Italy	Emilia-Romagna	29783	Human	?	BA.1.1	GRA	https://www.gisaid.org/
hCoV-19/Italy/SIC-AOUP-UNIPA_97637_2022/2022	betacoronavirus	EPI_ISL_11149674	2022-03-07	Europe	Italy	Sicily	29779	Human	?	BA.1	GRA	https://www.gisaid.org/
hCoV-19/Italy/FVG-UD-187450_2022/2022	betacoronavirus	EPI_ISL_11160174	2022-03-11	Europe	Italy	Friuli Venezia Giulia	29747	Human	?	BA.2	GRA	https://www.gisaid.org/
hCoV-19/Italy/LOM_ASSTMonza_6000054079_20220315082300/2022	betacoronavirus	EPI_ISL_11302774	2022-03-15	Europe	Italy	Lombardy	29614	Human	?	BA.2	GRA	https://www.gisaid.org/
hCoV-19/Italy/TAA-PAB_SABES_1900895873/2022	betacoronavirus	EPI_ISL_11309674	2022-03-12	Europe	Italy	Trentino-Alto Adige	29783	Human	?	BA.1.1	GRA	https://www.gisaid.org/
hCoV-19/Italy/ABR-CAST-W5943/2022	betacoronavirus	EPI_ISL_11162175	2022-03-07	Europe	Italy	Abruzzo	29829	Human	?	BA.1.1	GRA	https://www.gisaid.org/
hCoV-19/Italy/FVG-UD-176327/2022	betacoronavirus	EPI_ISL_11116075	2022-03-04	Europe	Italy	Friuli Venezia Giulia	29779	Human	?	BA.1	GRA	https://www.gisaid.org/
hCoV-19/Italy/LIG-250099108/2022	betacoronavirus	EPI_ISL_11157575	2022-03-06	Europe	Italy	Liguria	29608	Human	?	BA.2	GRA	https://www.gisaid.org/
hCoV-19/Italy/EMR_AUSLRomagna_C027-22-16/2022	betacoronavirus	EPI_ISL_11113775	2022-03-03	Europe	Italy	Emilia-Romagna	29783	Human	?	BA.1.17.2	GRA	https://www.gisaid.org/
hCoV-19/Italy/SIC-AOUP-UNIPA_97639_2022/2022	betacoronavirus	EPI_ISL_11149675	2022-03-07	Europe	Italy	Sicily	29770	Human	?	BA.1.17.2	GRA	https://www.gisaid.org/
hCoV-19/Italy/VEN-IZSVe-22RS8094-6_VI/2022	betacoronavirus	EPI_ISL_11262375	2022-03-07	Europe	Italy	Veneto	29758	Human	?	BA.1.17.2	GRA	https://www.gisaid.org/
hCoV-19/Italy/LOM_ASSTMonza_6000054068_20220315082300/2022	betacoronavirus	EPI_ISL_11302775	2022-03-15	Europe	Italy	Lombardy	29643	Human	?	BA.2	GRA	https://www.gisaid.org/
hCoV-19/Italy/TAA-PAB_SABES_4870010566/2022	betacoronavirus	EPI_ISL_11309675	2022-03-03	Europe	Italy	Trentino-Alto Adige	29608	Human	?	BA.2.9	GRA	https://www.gisaid.org/
hCoV-19/Italy/MAR_UNIVPM_Marche_56009-07-03-22_WG/2022	betacoronavirus	EPI_ISL_11162226	2022-03-07	Europe	Italy	The Marches	29629	Human	?	BA.1.1	GRA	https://www.gisaid.org/
hCoV-19/Italy/FVG-UD-187472_2022/2022	betacoronavirus	EPI_ISL_11160175	2022-03-11	Europe	Italy	Friuli Venezia Giulia	29779	Human	?	BA.1	GRA	https://www.gisaid.org/
hCoV-19/Italy/ABR-CAST-W5978/2022	betacoronavirus	EPI_ISL_11162176	2022-03-07	Europe	Italy	Abruzzo	29752	Human	?	BA.1.1.1	GRA	https://www.gisaid.org/
hCoV-19/Italy/EMR_AUSLRomagna_C027-22-17/2022	betacoronavirus	EPI_ISL_11113776	2022-03-03	Europe	Italy	Emilia-Romagna	29783	Human	?	BA.1.1.14	GRA	https://www.gisaid.org/
hCoV-19/Italy/FVG-UD-187434_2022/2022	betacoronavirus	EPI_ISL_11160176	2022-03-11	Europe	Italy	Friuli Venezia Giulia	29747	Human	?	BA.2	GRA	https://www.gisaid.org/
hCoV-19/Italy/LOM_ASSTMonza_6000054064_20220315082300/2022	betacoronavirus	EPI_ISL_11302776	2022-03-15	Europe	Italy	Lombardy	29614	Human	?	BA.2	GRA	https://www.gisaid.org/
hCoV-19/Italy/TAA-PAB_SABES_7850008133/2022	betacoronavirus	EPI_ISL_11309676	2022-03-09	Europe	Italy	Trentino-Alto Adige	29608	Human	?	BA.2.9	GRA	https://www.gisaid.org/
hCoV-19/Italy/LIG-250099358/2022	betacoronavirus	EPI_ISL_11157576	2022-03-04	Europe	Italy	Liguria	29608	Human	?	BA.2	GRA	https://www.gisaid.org/
hCoV-19/Italy/ABR-CAST-W5956/2022	betacoronavirus	EPI_ISL_11162177	2022-03-07	Europe	Italy	Abruzzo	29800	Human	?	BA.1.1	GRA	https://www.gisaid.org/
hCoV-19/Italy/EMR-IZSLER-2022-082095-028-01/2022	betacoronavirus	EPI_ISL_11064277	2022-03-07	Europe	Italy	Emilia-Romagna	29868	Human	?	BA.2	GRA	https://www.gisaid.org/
hCoV-19/Italy/EMR_AUSLRomagna_C027-22-14/2022	betacoronavirus	EPI_ISL_11113777	2022-03-03	Europe	Italy	Emilia-Romagna	29783	Human	?	BA.1.1	GRA	https://www.gisaid.org/
hCoV-19/Italy/LOM_ASSTMonza_6000049366_20220308071000/2022	betacoronavirus	EPI_ISL_11170377	2022-03-08	Europe	Italy	Lombardy	29605	Human	?	BA.2	GRA	https://www.gisaid.org/
hCoV-19/Italy/VEN-IZSVe-22RS8094-10_VI/2022	betacoronavirus	EPI_ISL_11262177	2022-03-09	Europe	Italy	Veneto	29724	Human	?	BA.2	GRA	https://www.gisaid.org/
hCoV-19/Italy/LOM_ASSTMonza_6000054072_20220315082300/2022	betacoronavirus	EPI_ISL_11302777	2022-03-15	Europe	Italy	Lombardy	29605	Human	?	BA.2	GRA	https://www.gisaid.org/
hCoV-19/Italy/TAA-PAB_SABES_1900895577/2022	betacoronavirus	EPI_ISL_11309677	2022-03-12	Europe	Italy	Trentino-Alto Adige	29608	Human	?	BA.2	GRA	https://www.gisaid.org/
hCoV-19/Italy/ABR-CAST-W5958/2022	betacoronavirus	EPI_ISL_11162178	2022-03-07	Europe	Italy	Abruzzo	29711	Human	?	BA.1.1	GRA	https://www.gisaid.org/
hCoV-19/Italy/APU_UNIBA_APU-BA498/2022	betacoronavirus	EPI_ISL_11119778	2022-03-07	Europe	Italy	Apulia	29769	Human	?	BA.1.1	GRA	https://www.gisaid.org/
hCoV-19/Italy/LIG-250100498/2022	betacoronavirus	EPI_ISL_11157578	2022-03-07	Europe	Italy	Liguria	29783	Human	?	BA.1.1	GRA	https://www.gisaid.org/
hCoV-19/Italy/FVG-UD-186951_2022/2022	betacoronavirus	EPI_ISL_11160178	2022-03-11	Europe	Italy	Friuli Venezia Giulia	29747	Human	?	BA.2	GRA	https://www.gisaid.org/
hCoV-19/Italy/LOM_ASSTMonza_6000048568_20220306070900/2022	betacoronavirus	EPI_ISL_11170378	2022-03-06	Europe	Italy	Lombardy	29771	Human	?	BA.1.1.1	GRA	https://www.gisaid.org/
hCoV-19/Italy/LOM_Policlinico_Milano_87837441/2022	betacoronavirus	EPI_ISL_11191578	2022-03-15	Europe	Italy	Lombardy	29842	Human	?	BA.2	GRA	https://www.gisaid.org/
hCoV-19/Italy/LOM_ASSTMonza_6000054060_20220315082300/2022	betacoronavirus	EPI_ISL_11302778	2022-03-15	Europe	Italy	Lombardy	29630	Human	?	BA.2	GRA	https://www.gisaid.org/
hCoV-19/Italy/TAA-PAB_SABES_1900895513/2022	betacoronavirus	EPI_ISL_11309678	2022-03-11	Europe	Italy	Trentino-Alto Adige	29783	Human	?	BA.1.1	GRA	https://www.gisaid.org/
hCoV-19/Italy/ABR-CAST-W5970/2022	betacoronavirus	EPI_ISL_11162179	2022-03-07	Europe	Italy	Abruzzo	29642	Human	?	BA.2.9	GRA	https://www.gisaid.org/
hCoV-19/Italy/VEN-ULSS3GEN-7002188945_VE/2022	betacoronavirus	EPI_ISL_11059679	2022-03-07	Europe	Italy	Veneto	29724	Human	?	BA.2.10	GRA	https://www.gisaid.org/
hCoV-19/Italy/FVG-UD-176028/2022	betacoronavirus	EPI_ISL_11116079	2022-03-04	Europe	Italy	Friuli Venezia Giulia	29753	Human	?	BA.1	GRA	https://www.gisaid.org/
hCoV-19/Italy/LIG-250099165/2022	betacoronavirus	EPI_ISL_11157579	2022-03-04	Europe	Italy	Liguria	29783	Human	?	BA.1.1	GRA	https://www.gisaid.org/
hCoV-19/Italy/FVG-UD-188349_2022/2022	betacoronavirus	EPI_ISL_11160179	2022-03-12	Europe	Italy	Friuli Venezia Giulia	29779	Human	?	BA.1.1	GRA	https://www.gisaid.org/
hCoV-19/Italy/LOM_ASSTMonza_6000048562_20220306070900/2022	betacoronavirus	EPI_ISL_11170379	2022-03-06	Europe	Italy	Lombardy	29800	Human	?	BA.2	GRA	https://www.gisaid.org/
hCoV-19/Italy/PUG_UNIBA_APU-BA513/2022	betacoronavirus	EPI_ISL_11152079	2022-03-07	Europe	Italy	Puglia	29732	Human	?	BA.1.1	GRA	https://www.gisaid.org/
hCoV-19/Italy/LOM_ASSTMonza_6000054025_20220315082300/2022	betacoronavirus	EPI_ISL_11302779	2022-03-15	Europe	Italy	Lombardy	29614	Human	?	BA.2	GRA	https://www.gisaid.org/
hCoV-19/Italy/TAA-PAB_SABES_1900895407/2022	betacoronavirus	EPI_ISL_11309679	2022-03-11	Europe	Italy	Trentino-Alto Adige	29608	Human	?	BA.2	GRA	https://www.gisaid.org/
hCoV-19/Italy/ABR-CAST-W4430/2022	betacoronavirus	EPI_ISL_11162180	2022-03-07	Europe	Italy	Abruzzo	29705	Human	?	BA.2.9	GRA	https://www.gisaid.org/
hCoV-19/Italy/VEN-ULSS3GEN-7006192347_VE/2022	betacoronavirus	EPI_ISL_11059680	2022-03-07	Europe	Italy	Veneto	29747	Human	?	BA.1.1	GRA	https://www.gisaid.org/
hCoV-19/Italy/SIC-AOUP-UNIPA_97624_2022/2022	betacoronavirus	EPI_ISL_11149680	2022-03-07	Europe	Italy	Sicily	29691	Human	?	BA.2	GRA	https://www.gisaid.org/
hCoV-19/Italy/FVG-UD-188092_2022/2022	betacoronavirus	EPI_ISL_11160180	2022-03-12	Europe	Italy	Friuli Venezia Giulia	29747	Human	?	BA.2	GRA	https://www.gisaid.org/
hCoV-19/Italy/LOM_ASSTMonza_6000048559_20220306070900/2022	betacoronavirus	EPI_ISL_11170380	2022-03-06	Europe	Italy	Lombardy	29613	Human	?	BA.2	GRA	https://www.gisaid.org/
hCoV-19/Italy/LOM_ASSTMonza_6000054028_20220315082300/2022	betacoronavirus	EPI_ISL_11302780	2022-03-15	Europe	Italy	Lombardy	29631	Human	?	BA.2.12	GRA	https://www.gisaid.org/
hCoV-19/Italy/TAA-PAB_SABES_1900895500/2022	betacoronavirus	EPI_ISL_11309680	2022-03-11	Europe	Italy	Trentino-Alto Adige	29608	Human	?	BA.2.9	GRA	https://www.gisaid.org/
hCoV-19/Italy/SIC-CQRC-3422021356-2022/2022	betacoronavirus	EPI_ISL_11055681	2022-03-07	Europe	Italy	Sicily	29781	Human	?	BA.1.1	GRA	https://www.gisaid.org/
hCoV-19/Italy/LIG-250626612/2022	betacoronavirus	EPI_ISL_11157581	2022-03-06	Europe	Italy	Liguria	29608	Human	?	BA.2.3.15	GRA	https://www.gisaid.org/
hCoV-19/Italy/EMR_AUSLRomagna_C027-22-11/2022	betacoronavirus	EPI_ISL_11113781	2022-03-03	Europe	Italy	Emilia-Romagna	29608	Human	?	BA.2	GRA	https://www.gisaid.org/
hCoV-19/Italy/SIC-AOUP-UNIPA_97622_2022/2022	betacoronavirus	EPI_ISL_11149681	2022-03-07	Europe	Italy	Sicily	29691	Human	?	BA.2	GRA	https://www.gisaid.org/
hCoV-19/Italy/FVG-UD-187119_2022/2022	betacoronavirus	EPI_ISL_11160181	2022-03-11	Europe	Italy	Friuli Venezia Giulia	29747	Human	?	BA.2	GRA	https://www.gisaid.org/
hCoV-19/Italy/LOM_ASSTMonza_6000047588_20220305081000/2022	betacoronavirus	EPI_ISL_11170381	2022-03-05	Europe	Italy	Lombardy	29614	Human	?	BA.2	GRA	https://www.gisaid.org/
hCoV-19/Italy/LOM_ASSTMonza_6000054014_20220315082300/2022	betacoronavirus	EPI_ISL_11302781	2022-03-15	Europe	Italy	Lombardy	29771	Human	?	BA.1.17	GRA	https://www.gisaid.org/
hCoV-19/Italy/TAA-PAB_SABES_1900895334/2022	betacoronavirus	EPI_ISL_11309681	2022-03-11	Europe	Italy	Trentino-Alto Adige	29608	Human	?	BA.2	GRA	https://www.gisaid.org/
hCoV-19/Italy/ABR-CAST-W5972/2022	betacoronavirus	EPI_ISL_11162182	2022-03-07	Europe	Italy	Abruzzo	29824	Human	?	BA.1.1	GRA	https://www.gisaid.org/
hCoV-19/Italy/EMR-IZSLER-2022-082095-019-01/2022	betacoronavirus	EPI_ISL_11064282	2022-03-07	Europe	Italy	Emilia-Romagna	29868	Human	?	BA.1.1	GRA	https://www.gisaid.org/
hCoV-19/Italy/LIG-250626376/2022	betacoronavirus	EPI_ISL_11157582	2022-03-07	Europe	Italy	Liguria	29608	Human	?	BA.2	GRA	https://www.gisaid.org/
hCoV-19/Italy/LOM_ASSTMonza_6000047586_20220305081000/2022	betacoronavirus	EPI_ISL_11170382	2022-03-05	Europe	Italy	Lombardy	29614	Human	?	BA.2	GRA	https://www.gisaid.org/
hCoV-19/Italy/LOM_Sacco_Var_Q88926/2022	betacoronavirus	EPI_ISL_11094853	2022-03-07	Europe	Italy	Lombardy	29799	Human	?	BA.1.1.14	GRA	https://www.gisaid.org/
hCoV-19/Italy/PIE_IRCC_15881106/2022	betacoronavirus	EPI_ISL_11070261	2022-03-07	Europe	Italy	Piedmont	29801	Human	?	BA.1.17.2	GRA	https://www.gisaid.org/
hCoV-19/Italy/ABR-CAST-W5373/2022	betacoronavirus	EPI_ISL_11162183	2022-03-07	Europe	Italy	Abruzzo	29714	Human	?	BA.2	GRA	https://www.gisaid.org/
hCoV-19/Italy/EMR-IZSLER-2022-082095-023-01/2022	betacoronavirus	EPI_ISL_11064283	2022-03-07	Europe	Italy	Emilia-Romagna	29868	Human	?	BA.2	GRA	https://www.gisaid.org/
hCoV-19/Italy/LIG-250099324/2022	betacoronavirus	EPI_ISL_11157583	2022-03-07	Europe	Italy	Liguria	29608	Human	?	BA.2	GRA	https://www.gisaid.org/
hCoV-19/Italy/EMR_AUSLRomagna_C027-22-08/2022	betacoronavirus	EPI_ISL_11113783	2022-03-02	Europe	Italy	Emilia-Romagna	29783	Human	?	BA.1	GRA	https://www.gisaid.org/
hCoV-19/Italy/SIC-AOUP-UNIPA_97616_2022/2022	betacoronavirus	EPI_ISL_11149683	2022-03-07	Europe	Italy	Sicily	29691	Human	?	BA.2	GRA	https://www.gisaid.org/
hCoV-19/Italy/FVG-UD-187445_2022/2022	betacoronavirus	EPI_ISL_11160183	2022-03-11	Europe	Italy	Friuli Venezia Giulia	29779	Human	?	BA.1	GRA	https://www.gisaid.org/
hCoV-19/Italy/TAA-PAB_SABES_1900895338/2022	betacoronavirus	EPI_ISL_11309683	2022-03-11	Europe	Italy	Trentino-Alto Adige	29608	Human	?	BA.2.5	GRA	https://www.gisaid.org/
hCoV-19/Italy/ABR-IZSGC-28484/2022	betacoronavirus	EPI_ISL_11339683	2022-03-09	Europe	Italy	Abruzzo	29836	Human	?	BA.1.1	GRA	https://www.gisaid.org/
hCoV-19/Italy/FVG-UD-176025/2022	betacoronavirus	EPI_ISL_11116070	2022-03-04	Europe	Italy	Friuli Venezia Giulia	29779	Human	?	BA.1	GRA	https://www.gisaid.org/
hCoV-19/Italy/FVG-UD-176316/2022	betacoronavirus	EPI_ISL_11116060	2022-03-04	Europe	Italy	Friuli Venezia Giulia	29779	Human	?	BA.1	GRA	https://www.gisaid.org/
hCoV-19/Italy/FVG-UD-174560/2022	betacoronavirus	EPI_ISL_11116048	2022-03-03	Europe	Italy	Friuli Venezia Giulia	29773	Human	?	BA.2	GRA	https://www.gisaid.org/
hCoV-19/Italy/FVG-UD-176328/2022	betacoronavirus	EPI_ISL_11116053	2022-03-04	Europe	Italy	Friuli Venezia Giulia	29782	Human	?	BA.1	GRA	https://www.gisaid.org/
hCoV-19/Italy/EMR_AUSLRomagna_C027-22-34/2022	betacoronavirus	EPI_ISL_11113754	2022-03-05	Europe	Italy	Emilia-Romagna	29783	Human	?	BA.1.17.2	GRA	https://www.gisaid.org/
hCoV-19/Italy/PUG_UNIBA_APU-BA507/2022	betacoronavirus	EPI_ISL_11149545	2022-03-07	Europe	Italy	Puglia	29732	Human	?	BA.1	GRA	https://www.gisaid.org/
hCoV-19/Italy/ABR-CAST-W4717/2022	betacoronavirus	EPI_ISL_11162154	2022-03-07	Europe	Italy	Abruzzo	29747	Human	?	BA.2	GRA	https://www.gisaid.org/
hCoV-19/Italy/LOM_ASSTMonza_6000050053_20220308071300/2022	betacoronavirus	EPI_ISL_11170354	2022-03-08	Europe	Italy	Lombardy	29614	Human	?	BA.2	GRA	https://www.gisaid.org/
hCoV-19/Italy/PUG_UNIBA_APU-BA512/2022	betacoronavirus	EPI_ISL_11152075	2022-03-07	Europe	Italy	Puglia	29773	Human	?	BA.1	GRA	https://www.gisaid.org/
hCoV-19/Italy/EMR_AUSLRomagna_C027-22-20/2022	betacoronavirus	EPI_ISL_11113770	2022-03-03	Europe	Italy	Emilia-Romagna	29783	Human	?	BA.1.1	GRA	https://www.gisaid.org/
hCoV-19/Italy/EMR_AUSLRomagna_C027-22-19/2022	betacoronavirus	EPI_ISL_11113773	2022-03-03	Europe	Italy	Emilia-Romagna	29608	Human	?	BA.2.3	GRA	https://www.gisaid.org/
hCoV-19/Italy/CAM_IZSM_COLLI_TIGEM_RD20703529797/2022	betacoronavirus	EPI_ISL_11333454	2022-03-15	Europe	Italy	Campania	29756	Human	?	BA.1.21.1	GRA	https://www.gisaid.org/
hCoV-19/Italy/ABR-CAST-W4570/2022	betacoronavirus	EPI_ISL_11162184	2022-03-07	Europe	Italy	Abruzzo	29782	Human	?	BA.1.1	GRA	https://www.gisaid.org/
hCoV-19/Italy/VEN-ULSS3GEN-8935693339_VR/2022	betacoronavirus	EPI_ISL_11059584	2022-03-07	Europe	Italy	Veneto	29724	Human	?	BA.2.3	GRA	https://www.gisaid.org/
hCoV-19/Italy/VEN-ULSS3GEN-7002189012_VE/2022	betacoronavirus	EPI_ISL_11059684	2022-03-07	Europe	Italy	Veneto	29732	Human	?	BA.1.1	GRA	https://www.gisaid.org/
hCoV-19/Italy/LIG-250099179/2022	betacoronavirus	EPI_ISL_11157584	2022-03-07	Europe	Italy	Liguria	29608	Human	?	BA.2.9	GRA	https://www.gisaid.org/
hCoV-19/Italy/EMR_AUSLRomagna_C027-22-09/2022	betacoronavirus	EPI_ISL_11113784	2022-03-02	Europe	Italy	Emilia-Romagna	29783	Human	?	BA.1.1	GRA	https://www.gisaid.org/
hCoV-19/Italy/LOM_ASSTMonza_6000054011_20220315082300/2022	betacoronavirus	EPI_ISL_11302784	2022-03-15	Europe	Italy	Lombardy	29614	Human	?	BA.2.9	GRA	https://www.gisaid.org/
hCoV-19/Italy/ABR-IZSGC-28486/2022	betacoronavirus	EPI_ISL_11339684	2022-03-09	Europe	Italy	Abruzzo	29837	Human	?	BA.1.1	GRA	https://www.gisaid.org/
hCoV-19/Italy/PIE_IRCC_15881008/2022	betacoronavirus	EPI_ISL_11070381	2022-03-03	Europe	Italy	Piedmont	29803	Human	?	BA.2	O	https://www.gisaid.org/
hCoV-19/Italy/LOM_Sacco_Var_Q88531/2022	betacoronavirus	EPI_ISL_11094877	2022-03-07	Europe	Italy	Lombardy	29803	Human	?	BA.2	GR	https://www.gisaid.org/
hCoV-19/Italy/LOM_Policlinico_Milano_25769491/2022	betacoronavirus	EPI_ISL_11191600	2022-03-10	Europe	Italy	Lombardy	29842	Human	?	BA.2.9	GR	https://www.gisaid.org/
hCoV-19/Italy/LOM_Policlinico_Milano_25769312/2022	betacoronavirus	EPI_ISL_11191601	2022-03-09	Europe	Italy	Lombardy	29842	Human	?	BA.2.9	GR	https://www.gisaid.org/
hCoV-19/Italy/LOM_Policlinico_Milano_25769059/2022	betacoronavirus	EPI_ISL_11191602	2022-03-09	Europe	Italy	Lombardy	29842	Human	?	BA.2.9	GR	https://www.gisaid.org/
hCoV-19/Italy/PIE_IRCC_15881170/2022	betacoronavirus	EPI_ISL_11074304	2022-03-02	Europe	Italy	Piedmont	29841	Human	?	BA.2	GR	https://www.gisaid.org/
hCoV-19/Italy/LOM_Sacco_Var_Q88428/2022	betacoronavirus	EPI_ISL_11094846	2022-03-07	Europe	Italy	Lombardy	29803	Human	?	BA.2	GR	https://www.gisaid.org/
hCoV-19/Italy/LOM_Sacco_Var_Q88965/2022	betacoronavirus	EPI_ISL_11094847	2022-03-07	Europe	Italy	Lombardy	29803	Human	?	BA.2	GR	https://www.gisaid.org/
hCoV-19/Italy/LOM_Sacco_Var_Q88786/2022	betacoronavirus	EPI_ISL_11094857	2022-03-07	Europe	Italy	Lombardy	29803	Human	?	BA.2	GR	https://www.gisaid.org/
hCoV-19/Italy/LOM_Sacco_Var_Q88638/2022	betacoronavirus	EPI_ISL_11094864	2022-03-07	Europe	Italy	Lombardy	29803	Human	?	BA.2	GR	https://www.gisaid.org/
hCoV-19/Italy/LOM_Sacco_Var_Q88596/2022	betacoronavirus	EPI_ISL_11094866	2022-03-07	Europe	Italy	Lombardy	29827	Human	?	BA.2	GR	https://www.gisaid.org/
hCoV-19/Italy/LOM_Sacco_Var_Q88368/2022	betacoronavirus	EPI_ISL_11094868	2022-03-07	Europe	Italy	Lombardy	29841	Human	?	BA.2	GR	https://www.gisaid.org/
hCoV-19/Italy/LOM_Sacco_Var_Q88532/2022	betacoronavirus	EPI_ISL_11094870	2022-03-07	Europe	Italy	Lombardy	29842	Human	?	BA.2	GR	https://www.gisaid.org/
hCoV-19/Italy/LOM_Sacco_Var_Q88492/2022	betacoronavirus	EPI_ISL_11094875	2022-03-07	Europe	Italy	Lombardy	29803	Human	?	BA.2	GR	https://www.gisaid.org/
hCoV-19/Italy/LOM_Policlinico_Milano_87836439/2022	betacoronavirus	EPI_ISL_11191579	2022-03-15	Europe	Italy	Lombardy	29842	Human	?	BA.2	GR	https://www.gisaid.org/
hCoV-19/Italy/LOM_Policlinico_Milano_87836399/2022	betacoronavirus	EPI_ISL_11191580	2022-03-15	Europe	Italy	Lombardy	29841	Human	?	BA.2	GR	https://www.gisaid.org/
hCoV-19/Italy/PIE_IRCC_15881096/2022	betacoronavirus	EPI_ISL_11070358	2022-03-07	Europe	Italy	Piedmont	29841	Human	?	BA.2	O	https://www.gisaid.org/
hCoV-19/Italy/LOM_Policlinico_Milano_87836244/2022	betacoronavirus	EPI_ISL_11191581	2022-03-14	Europe	Italy	Lombardy	29841	Human	?	BA.2	GR	https://www.gisaid.org/
hCoV-19/Italy/PIE_IRCC_15881100/2022	betacoronavirus	EPI_ISL_11070360	2022-03-07	Europe	Italy	Piedmont	29841	Human	?	BA.2	O	https://www.gisaid.org/
hCoV-19/Italy/LOM_Sacco_Var_Q88782/2022	betacoronavirus	EPI_ISL_11094860	2022-03-07	Europe	Italy	Lombardy	29803	Human	?	BA.2	GR	https://www.gisaid.org/
hCoV-19/Italy/LOM_Sacco_Var_Q88964/2022	betacoronavirus	EPI_ISL_11094849	2022-03-07	Europe	Italy	Lombardy	29803	Human	?	BA.2	GR	https://www.gisaid.org/
hCoV-19/Italy/PIE_IRCC_15881097/2022	betacoronavirus	EPI_ISL_11070361	2022-03-07	Europe	Italy	Piedmont	29841	Human	?	BA.2	O	https://www.gisaid.org/
hCoV-19/Italy/LOM_Policlinico_Milano_87833993/2022	betacoronavirus	EPI_ISL_11191584	2022-03-13	Europe	Italy	Lombardy	29842	Human	?	BA.2	GR	https://www.gisaid.org/
hCoV-19/Italy/LOM_Policlinico_Milano_87833817/2022	betacoronavirus	EPI_ISL_11191585	2022-03-14	Europe	Italy	Lombardy	29842	Human	?	BA.2	GR	https://www.gisaid.org/
hCoV-19/Italy/PIE_IRCC_15881093/2022	betacoronavirus	EPI_ISL_11070364	2022-03-07	Europe	Italy	Piedmont	29841	Human	?	BA.2	O	https://www.gisaid.org/
hCoV-19/Italy/PIE_IRCC_15881000/2022	betacoronavirus	EPI_ISL_11070386	2022-03-03	Europe	Italy	Piedmont	29841	Human	?	BA.2	O	https://www.gisaid.org/
hCoV-19/Italy/LOM_Policlinico_Milano_87831461/2022	betacoronavirus	EPI_ISL_11191586	2022-03-11	Europe	Italy	Lombardy	29842	Human	?	BA.2	GR	https://www.gisaid.org/
hCoV-19/Italy/LOM_Policlinico_Milano_25771249/2022	betacoronavirus	EPI_ISL_11191587	2022-03-15	Europe	Italy	Lombardy	29842	Human	?	BA.2	GR	https://www.gisaid.org/
hCoV-19/Italy/PIE_IRCC_15881088/2022	betacoronavirus	EPI_ISL_11070367	2022-03-07	Europe	Italy	Piedmont	29803	Human	?	BA.2	O	https://www.gisaid.org/
hCoV-19/Italy/LOM_Policlinico_Milano_25771055/2022	betacoronavirus	EPI_ISL_11191588	2022-03-14	Europe	Italy	Lombardy	29841	Human	?	BA.2.9	GR	https://www.gisaid.org/
hCoV-19/Italy/LOM_Policlinico_Milano_25771050/2022	betacoronavirus	EPI_ISL_11191589	2022-03-14	Europe	Italy	Lombardy	29842	Human	?	BA.2	GR	https://www.gisaid.org/
hCoV-19/Italy/LOM_Sacco_Var_Q88413/2022	betacoronavirus	EPI_ISL_11094881	2022-03-07	Europe	Italy	Lombardy	29803	Human	?	BA.2	GR	https://www.gisaid.org/
hCoV-19/Italy/LOM_Sacco_Var_Q88908/2022	betacoronavirus	EPI_ISL_11094855	2022-03-07	Europe	Italy	Lombardy	29841	Human	?	BA.2.10	GR	https://www.gisaid.org/
hCoV-19/Italy/PIE_IRCC_15881103/2022	betacoronavirus	EPI_ISL_11070270	2022-03-07	Europe	Italy	Piedmont	29838	Human	?	BA.2	O	https://www.gisaid.org/
hCoV-19/Italy/LOM_Policlinico_Milano_25770860/2022	betacoronavirus	EPI_ISL_11191590	2022-03-14	Europe	Italy	Lombardy	29842	Human	?	BA.2	GR	https://www.gisaid.org/
hCoV-19/Italy/LOM_Policlinico_Milano_25770751/2022	betacoronavirus	EPI_ISL_11191591	2022-03-13	Europe	Italy	Lombardy	29842	Human	?	BA.2	GR	https://www.gisaid.org/
hCoV-19/Italy/PIE_IRCC_15881087/2022	betacoronavirus	EPI_ISL_11070369	2022-03-07	Europe	Italy	Piedmont	29841	Human	?	BA.2.3.15	O	https://www.gisaid.org/
hCoV-19/Italy/PIE_IRCC_15881102/2022	betacoronavirus	EPI_ISL_11070357	2022-03-07	Europe	Italy	Piedmont	29841	Human	?	BA.2	O	https://www.gisaid.org/
hCoV-19/Italy/PIE_IRCC_15881095/2022	betacoronavirus	EPI_ISL_11070359	2022-03-07	Europe	Italy	Piedmont	29841	Human	?	BA.2	O	https://www.gisaid.org/
hCoV-19/Italy/LOM_Policlinico_Milano_25770775/2022	betacoronavirus	EPI_ISL_11191592	2022-03-14	Europe	Italy	Lombardy	29842	Human	?	BA.2	GR	https://www.gisaid.org/
hCoV-19/Italy/LOM_Sacco_Var_Q88529/2022	betacoronavirus	EPI_ISL_11094883	2022-03-07	Europe	Italy	Lombardy	29841	Human	?	BA.2	GR	https://www.gisaid.org/
hCoV-19/Italy/LOM_Policlinico_Milano_87834947/2022	betacoronavirus	EPI_ISL_11191583	2022-03-14	Europe	Italy	Lombardy	29841	Human	?	BA.2	GR	https://www.gisaid.org/
hCoV-19/Italy/LOM_Policlinico_Milano_25770720/2022	betacoronavirus	EPI_ISL_11191593	2022-03-13	Europe	Italy	Lombardy	29842	Human	?	BA.2	GR	https://www.gisaid.org/
hCoV-19/Italy/PIE_IRCC_15881083/2022	betacoronavirus	EPI_ISL_11070374	2022-03-07	Europe	Italy	Piedmont	29841	Human	?	BA.2	O	https://www.gisaid.org/
hCoV-19/Italy/LOM_Policlinico_Milano_25770597/2022	betacoronavirus	EPI_ISL_11191594	2022-03-13	Europe	Italy	Lombardy	29842	Human	?	BA.2	GR	https://www.gisaid.org/
hCoV-19/Italy/LOM_Policlinico_Milano_25770444/2022	betacoronavirus	EPI_ISL_11191595	2022-03-13	Europe	Italy	Lombardy	29842	Human	?	BA.2	GR	https://www.gisaid.org/
hCoV-19/Italy/LOM_Policlinico_Milano_25770482/2022	betacoronavirus	EPI_ISL_11191596	2022-03-13	Europe	Italy	Lombardy	29842	Human	?	BA.2	GR	https://www.gisaid.org/
hCoV-19/Italy/LOM_Policlinico_Milano_25770427/2022	betacoronavirus	EPI_ISL_11191597	2022-03-12	Europe	Italy	Lombardy	29842	Human	?	BA.2	GR	https://www.gisaid.org/
hCoV-19/Italy/LOM_Auxo_202203158433/2022	betacoronavirus	EPI_ISL_11063048	2022-03-09	Europe	Italy	Lombardy	29779	Human	?	BA.1.1	GRA	https://www.gisaid.org/
hCoV-19/Italy/LOM_Auxo_202203158409/2022	betacoronavirus	EPI_ISL_11063051	2022-03-09	Europe	Italy	Lombardy	29528	Human	?	BA.2.9	GRA	https://www.gisaid.org/
hCoV-19/Italy/LOM_Auxo_202203158539/2022	betacoronavirus	EPI_ISL_11063064	2022-03-08	Europe	Italy	Lombardy	29623	Human	?	BA.2	GRA	https://www.gisaid.org/
hCoV-19/Italy/ABR-IZSGC-28482/2022	betacoronavirus	EPI_ISL_11339681	2022-03-09	Europe	Italy	Abruzzo	29813	Human	?	BA.2	GRA	https://www.gisaid.org/
hCoV-19/Italy/VEN-ULSS3GEN-8935692919_VR/2022	betacoronavirus	EPI_ISL_11059675	2022-03-04	Europe	Italy	Veneto	29724	Human	?	BA.2	GRA	https://www.gisaid.org/
hCoV-19/Italy/SIC-CQRC-3422021308-2022/2022	betacoronavirus	EPI_ISL_11055685	2022-03-07	Europe	Italy	Sicily	29792	Human	?	BA.1	GRA	https://www.gisaid.org/
hCoV-19/Italy/EMR-IZSLER-2022-082095-015-01/2022	betacoronavirus	EPI_ISL_11064285	2022-03-07	Europe	Italy	Emilia-Romagna	29869	Human	?	BA.2	GRA	https://www.gisaid.org/
hCoV-19/Italy/FVG-UD-188209_2022/2022	betacoronavirus	EPI_ISL_11160185	2022-03-11	Europe	Italy	Friuli Venezia Giulia	29747	Human	?	BA.2	GRA	https://www.gisaid.org/
hCoV-19/Italy/ABR-IZSGC-28487/2022	betacoronavirus	EPI_ISL_11339685	2022-03-09	Europe	Italy	Abruzzo	29836	Human	?	BA.1.1	GRA	https://www.gisaid.org/
hCoV-19/Italy/FVG-UD-188020_2022/2022	betacoronavirus	EPI_ISL_11160244	2022-03-11	Europe	Italy	Friuli Venezia Giulia	29779	Human	?	BA.1	GRA	https://www.gisaid.org/
hCoV-19/Italy/SIC-CQRC-3422021353-2022/2022	betacoronavirus	EPI_ISL_11055686	2022-03-07	Europe	Italy	Sicily	29784	Human	?	BA.1	GRA	https://www.gisaid.org/
hCoV-19/Italy/EMR-IZSLER-2022-082095-016-01/2022	betacoronavirus	EPI_ISL_11064286	2022-03-07	Europe	Italy	Emilia-Romagna	29868	Human	?	BA.2.3.15	GRA	https://www.gisaid.org/
hCoV-19/Italy/LAZ-AMC-2203012587-DS/2022	betacoronavirus	EPI_ISL_11108631	2022-03-01	Europe	Italy	Lazio	29839	Human	?	BA.1.1	GRA	https://www.gisaid.org/
hCoV-19/Italy/LAZ-AMC-220306317-DS/2022	betacoronavirus	EPI_ISL_11108734	2022-03-06	Europe	Italy	Lazio	29794	Human	?	BA.2.9	GRA	https://www.gisaid.org/
hCoV-19/Italy/LAZ-AMC-220307903-DS/2022	betacoronavirus	EPI_ISL_11108753	2022-03-07	Europe	Italy	Lazio	29751	Human	?	BA.2	GRA	https://www.gisaid.org/
hCoV-19/Italy/LAZ-AMC-2203052556-DS/2022	betacoronavirus	EPI_ISL_11108732	2022-03-05	Europe	Italy	Lazio	29779	Human	?	BA.1.1.1	GRA	https://www.gisaid.org/
hCoV-19/Italy/LAZ-AMC-220307904-DS/2022	betacoronavirus	EPI_ISL_11108754	2022-03-07	Europe	Italy	Lazio	29812	Human	?	BA.1.1	GRA	https://www.gisaid.org/
hCoV-19/Italy/LAZ-AMC-220302758-DS/2022	betacoronavirus	EPI_ISL_11108636	2022-03-02	Europe	Italy	Lazio	29788	Human	?	BA.1.15.1	GRA	https://www.gisaid.org/
hCoV-19/Italy/LAZ-AMC-220302443-DS/2022	betacoronavirus	EPI_ISL_11108639	2022-03-02	Europe	Italy	Lazio	29792	Human	?	BA.1.1	GRA	https://www.gisaid.org/
hCoV-19/Italy/EMR_AUSLRomagna_C027-22-13/2022	betacoronavirus	EPI_ISL_11113786	2022-03-03	Europe	Italy	Emilia-Romagna	29608	Human	?	BA.2	GRA	https://www.gisaid.org/
hCoV-19/Italy/LAZ-AMC-2203012586-DS/2022	betacoronavirus	EPI_ISL_11108630	2022-03-01	Europe	Italy	Lazio	29841	Human	?	BA.1.1	GRA	https://www.gisaid.org/
hCoV-19/Italy/LAZ-AMC-220307313-DS/2022	betacoronavirus	EPI_ISL_11108758	2022-03-07	Europe	Italy	Lazio	29799	Human	?	BA.2.9	GRA	https://www.gisaid.org/
hCoV-19/Italy/SIC-AOUP-UNIPA_97614_2022/2022	betacoronavirus	EPI_ISL_11149686	2022-03-07	Europe	Italy	Sicily	29779	Human	?	BA.1	GRA	https://www.gisaid.org/
hCoV-19/Italy/FVG-UD-188318_2022/2022	betacoronavirus	EPI_ISL_11160186	2022-03-12	Europe	Italy	Friuli Venezia Giulia	29779	Human	?	BA.1	GRA	https://www.gisaid.org/
hCoV-19/Italy/LOM_ASSTMonza_6000047574_20220305075800/2022	betacoronavirus	EPI_ISL_11170386	2022-03-05	Europe	Italy	Lombardy	29771	Human	?	BA.1.1	GRA	https://www.gisaid.org/
hCoV-19/Italy/LOM_ASSTMonza_6000054002_20220315082300/2022	betacoronavirus	EPI_ISL_11302786	2022-03-15	Europe	Italy	Lombardy	29614	Human	?	BA.2.36	GRA	https://www.gisaid.org/
hCoV-19/Italy/TAA-PAB_SABES_1900895308/2022	betacoronavirus	EPI_ISL_11309686	2022-03-11	Europe	Italy	Trentino-Alto Adige	29783	Human	?	BA.1.1	GRA	https://www.gisaid.org/
hCoV-19/Italy/ABR-IZSGC-28488/2022	betacoronavirus	EPI_ISL_11339686	2022-03-09	Europe	Italy	Abruzzo	29848	Human	?	BA.2	GRA	https://www.gisaid.org/
hCoV-19/Italy/UMB-IZSGC-30302.1.3/2022	betacoronavirus	EPI_ISL_11349086	2022-03-15	Europe	Italy	Umbria	29836	Human	?	BA.1.1	GRA	https://www.gisaid.org/
hCoV-19/Italy/SIC-AOUP-UNIPA_97652_2022/2022	betacoronavirus	EPI_ISL_11149663	2022-03-07	Europe	Italy	Sicily	29691	Human	?	BA.2.3	GRA	https://www.gisaid.org/
hCoV-19/Italy/SIC-AOUP-UNIPA_97647_2022/2022	betacoronavirus	EPI_ISL_11149669	2022-03-07	Europe	Italy	Sicily	29779	Human	?	BA.1.17	GRA	https://www.gisaid.org/
hCoV-19/Italy/PIE_IRCC_15880962/2022	betacoronavirus	EPI_ISL_11070387	2022-03-04	Europe	Italy	Piedmont	29841	Human	?	BA.2	GRA	https://www.gisaid.org/
hCoV-19/Italy/SIC-CQRC-3422021290-2022/2022	betacoronavirus	EPI_ISL_11055687	2022-03-07	Europe	Italy	Sicily	29792	Human	?	BA.1.1.1	GRA	https://www.gisaid.org/
hCoV-19/Italy/EMR-IZSLER-2022-082095-021-01/2022	betacoronavirus	EPI_ISL_11064287	2022-03-07	Europe	Italy	Emilia-Romagna	29868	Human	?	BA.2	GRA	https://www.gisaid.org/
hCoV-19/Italy/LIG-250099309/2022	betacoronavirus	EPI_ISL_11157587	2022-03-07	Europe	Italy	Liguria	29608	Human	?	BA.2	GRA	https://www.gisaid.org/
hCoV-19/Italy/FVG-UD-188598_2022/2022	betacoronavirus	EPI_ISL_11160187	2022-03-11	Europe	Italy	Friuli Venezia Giulia	29747	Human	?	BA.2	GRA	https://www.gisaid.org/
hCoV-19/Italy/LOM_ASSTMonza_6000047564_20220305075800/2022	betacoronavirus	EPI_ISL_11170387	2022-03-05	Europe	Italy	Lombardy	29614	Human	?	BA.2	GRA	https://www.gisaid.org/
hCoV-19/Italy/LOM_ASSTMonza_6000054006_20220315082300/2022	betacoronavirus	EPI_ISL_11302787	2022-03-15	Europe	Italy	Lombardy	29518	Human	?	BA.2.36	GRA	https://www.gisaid.org/
hCoV-19/Italy/FVG-UD-175565/2022	betacoronavirus	EPI_ISL_11116066	2022-03-04	Europe	Italy	Friuli Venezia Giulia	29750	Human	?	BA.1	GRA	https://www.gisaid.org/
hCoV-19/Italy/CAM-90390316279_IZSM_COLLI_TIGEM/2022	betacoronavirus	EPI_ISL_11239959	2022-03-15	Europe	Italy	Campania	29711	Human	?	BA.1.1	GRA	https://www.gisaid.org/
hCoV-19/Italy/CAM-90390315188_IZSM_COLLI_TIGEM/2022	betacoronavirus	EPI_ISL_11291355	2022-03-14	Europe	Italy	Campania	29795	Human	?	B.1.1.529	GRA	https://www.gisaid.org/
hCoV-19/Italy/EMR-IZSLER-2022-082095-020-01/2022	betacoronavirus	EPI_ISL_11064279	2022-03-07	Europe	Italy	Emilia-Romagna	29868	Human	?	BA.2	GRA	https://www.gisaid.org/
hCoV-19/Italy/EMR_AUSLRomagna_C027-22-10/2022	betacoronavirus	EPI_ISL_11113779	2022-03-03	Europe	Italy	Emilia-Romagna	29608	Human	?	BA.2	GRA	https://www.gisaid.org/
hCoV-19/Italy/ABR-CAST-W5807/2022	betacoronavirus	EPI_ISL_11162174	2022-03-07	Europe	Italy	Abruzzo	29706	Human	?	BA.2	GRA	https://www.gisaid.org/
hCoV-19/Italy/SIC-CQRC-3422021445-2022/2022	betacoronavirus	EPI_ISL_11112515	2022-03-07	Europe	Italy	Sicily	29758	Human	?	BA.2	GRA	https://www.gisaid.org/
hCoV-19/Italy/SIC-CQRC-3422021432-2022/2022	betacoronavirus	EPI_ISL_11112530	2022-03-07	Europe	Italy	Sicily	29761	Human	?	BA.1.17	GRA	https://www.gisaid.org/
hCoV-19/Italy/ABR-CAST-W4566/2022	betacoronavirus	EPI_ISL_11162164	2022-03-07	Europe	Italy	Abruzzo	29804	Human	?	BA.1.1.1	GRA	https://www.gisaid.org/
hCoV-19/Italy/ABR-CAST-W4557/2022	betacoronavirus	EPI_ISL_11162159	2022-03-07	Europe	Italy	Abruzzo	29758	Human	?	BA.1	GRA	https://www.gisaid.org/
hCoV-19/Italy/ABR-CAST-W5971/2022	betacoronavirus	EPI_ISL_11162181	2022-03-07	Europe	Italy	Abruzzo	29783	Human	?	BA.1.17.2	GRA	https://www.gisaid.org/
hCoV-19/Italy/ABR-CAST-W4427/2022	betacoronavirus	EPI_ISL_11162155	2022-03-07	Europe	Italy	Abruzzo	29714	Human	?	BA.2.9	GRA	https://www.gisaid.org/
hCoV-19/Italy/VEN-ULSS3GEN-7002188133_VE/2022	betacoronavirus	EPI_ISL_11059688	2022-03-07	Europe	Italy	Veneto	29724	Human	?	BA.2	GRA	https://www.gisaid.org/
hCoV-19/Italy/SIC-CQRC-3422021355-2022/2022	betacoronavirus	EPI_ISL_11055688	2022-03-07	Europe	Italy	Sicily	29729	Human	?	BA.2	GRA	https://www.gisaid.org/
hCoV-19/Italy/LIG-250099418/2022	betacoronavirus	EPI_ISL_11157588	2022-03-07	Europe	Italy	Liguria	29599	Human	?	BA.2	GRA	https://www.gisaid.org/
hCoV-19/Italy/FVG-UD-188586_2022/2022	betacoronavirus	EPI_ISL_11160188	2022-03-12	Europe	Italy	Friuli Venezia Giulia	29747	Human	?	BA.2	GRA	https://www.gisaid.org/
hCoV-19/Italy/LOM_ASSTMonza_6000047569_20220305075800/2022	betacoronavirus	EPI_ISL_11170388	2022-03-05	Europe	Italy	Lombardy	29518	Human	?	BA.2	GRA	https://www.gisaid.org/
hCoV-19/Italy/LOM_ASSTMonza_6000053803_20220314080000/2022	betacoronavirus	EPI_ISL_11302788	2022-03-14	Europe	Italy	Lombardy	29614	Human	?	BA.2.9	GRA	https://www.gisaid.org/
hCoV-19/Italy/TAA-PAB_SABES_1900895221/2022	betacoronavirus	EPI_ISL_11309688	2022-03-11	Europe	Italy	Trentino-Alto Adige	29783	Human	?	BA.1.1	GRA	https://www.gisaid.org/
hCoV-19/Italy/ABR-IZSGC-28489/2022	betacoronavirus	EPI_ISL_11339688	2022-03-09	Europe	Italy	Abruzzo	29835	Human	?	BA.1.1	GRA	https://www.gisaid.org/
hCoV-19/Italy/UMB-IZSGC-30302.1.5/2022	betacoronavirus	EPI_ISL_11349088	2022-03-15	Europe	Italy	Umbria	29837	Human	?	BA.1.1	GRA	https://www.gisaid.org/
hCoV-19/Italy/LIG-250099251/2022	betacoronavirus	EPI_ISL_11157609	2022-03-07	Europe	Italy	Liguria	29593	Human	?	BA.2	GRA	https://www.gisaid.org/
hCoV-19/Italy/ABR-CAST-W2735/2022	betacoronavirus	EPI_ISL_11162153	2022-03-07	Europe	Italy	Abruzzo	29806	Human	?	BA.1.1	GRA	https://www.gisaid.org/
hCoV-19/Italy/ABR-IZSGC-28481/2022	betacoronavirus	EPI_ISL_11339680	2022-03-09	Europe	Italy	Abruzzo	29855	Human	?	BA.1.1	GRA	https://www.gisaid.org/
hCoV-19/Italy/MAR_UNIVPM_Marche_57003-07-03-22_WG/2022	betacoronavirus	EPI_ISL_11162189	2022-03-07	Europe	Italy	The Marches	29629	Human	?	BA.1.17.2	GRA	https://www.gisaid.org/
hCoV-19/Italy/EMR_AUSLRomagna_C027-22-06/2022	betacoronavirus	EPI_ISL_11113789	2022-03-02	Europe	Italy	Emilia-Romagna	29608	Human	?	BA.2	GRA	https://www.gisaid.org/
hCoV-19/Italy/SIC-AOUP-UNIPA_97609_2022/2022	betacoronavirus	EPI_ISL_11149689	2022-03-07	Europe	Italy	Sicily	29691	Human	?	BA.2	GRA	https://www.gisaid.org/
hCoV-19/Italy/LIG-250099124/2022	betacoronavirus	EPI_ISL_11157589	2022-03-07	Europe	Italy	Liguria	29608	Human	?	BA.2	GRA	https://www.gisaid.org/
hCoV-19/Italy/EMR_AUSLRomagna_C028-22-37/2022	betacoronavirus	EPI_ISL_11191089	2022-03-11	Europe	Italy	Emilia-Romagna	29608	Human	?	BA.2	GRA	https://www.gisaid.org/
hCoV-19/Italy/LOM_ASSTMonza_6000053802_20220314080000/2022	betacoronavirus	EPI_ISL_11302789	2022-03-14	Europe	Italy	Lombardy	29518	Human	?	BA.2.9	GRA	https://www.gisaid.org/
hCoV-19/Italy/VEN-ULSS3GEN-8935693175_VR/2022	betacoronavirus	EPI_ISL_11059655	2022-03-06	Europe	Italy	Veneto	29747	Human	?	BA.1.1	GRA	https://www.gisaid.org/
hCoV-19/Italy/LAZ-AMC-22030762-DS/2022	betacoronavirus	EPI_ISL_11108755	2022-03-07	Europe	Italy	Lazio	29668	Human	?	BA.2	GRA	https://www.gisaid.org/
hCoV-19/Italy/SIC-AOUP-UNIPA_97615_2022/2022	betacoronavirus	EPI_ISL_11149690	2022-03-07	Europe	Italy	Sicily	29691	Human	?	BA.2	GRA	https://www.gisaid.org/
hCoV-19/Italy/TAA-PAB_SABES_1900892011/2022	betacoronavirus	EPI_ISL_11309755	2022-03-07	Europe	Italy	Trentino-Alto Adige	29723	Human	?	BA.1.17.2	GRA	https://www.gisaid.org/
hCoV-19/Italy/SIC-CQRC-3422021302-2022/2022	betacoronavirus	EPI_ISL_11055690	2022-03-07	Europe	Italy	Sicily	29758	Human	?	BA.2	GRA	https://www.gisaid.org/
hCoV-19/Italy/EMR-IZSLER-2022-082095-017-01/2022	betacoronavirus	EPI_ISL_11064290	2022-03-07	Europe	Italy	Emilia-Romagna	29865	Human	?	BA.1	GRA	https://www.gisaid.org/
hCoV-19/Italy/VEN-ULSS3GEN-7002187816_VE/2022	betacoronavirus	EPI_ISL_11059690	2022-03-07	Europe	Italy	Veneto	29747	Human	?	BA.1.1	GRA	https://www.gisaid.org/
hCoV-19/Italy/FVG-UD-188356_2022/2022	betacoronavirus	EPI_ISL_11160190	2022-03-12	Europe	Italy	Friuli Venezia Giulia	29747	Human	?	BA.2	GRA	https://www.gisaid.org/
hCoV-19/Italy/MAR_UNIVPM_Marche_57729-07-03-22_WG/2022	betacoronavirus	EPI_ISL_11162190	2022-03-07	Europe	Italy	The Marches	29629	Human	?	BA.1.1.14	GRA	https://www.gisaid.org/
hCoV-19/Italy/EMR_AUSLRomagna_C027-22-05/2022	betacoronavirus	EPI_ISL_11113790	2022-03-02	Europe	Italy	Emilia-Romagna	29783	Human	?	BA.1	GRA	https://www.gisaid.org/
hCoV-19/Italy/FVG-UD-174551/2022	betacoronavirus	EPI_ISL_11116090	2022-03-03	Europe	Italy	Friuli Venezia Giulia	29779	Human	?	BA.1	GRA	https://www.gisaid.org/
hCoV-19/Italy/LIG-250099532/2022	betacoronavirus	EPI_ISL_11157590	2022-03-07	Europe	Italy	Liguria	29608	Human	?	BA.2	GRA	https://www.gisaid.org/
hCoV-19/Italy/EMR_AUSLRomagna_C028-22-39/2022	betacoronavirus	EPI_ISL_11191090	2022-03-12	Europe	Italy	Emilia-Romagna	29608	Human	?	BA.2	GRA	https://www.gisaid.org/
hCoV-19/Italy/VEN-ULSS3GEN-7002188120_VE/2022	betacoronavirus	EPI_ISL_11059682	2022-03-07	Europe	Italy	Veneto	29747	Human	?	BA.1	GRA	https://www.gisaid.org/
hCoV-19/Italy/FVG-UD-174557/2022	betacoronavirus	EPI_ISL_11116082	2022-03-03	Europe	Italy	Friuli Venezia Giulia	29779	Human	?	BA.1	GRA	https://www.gisaid.org/
hCoV-19/Italy/FVG-UD-187508_2022/2022	betacoronavirus	EPI_ISL_11160182	2022-03-11	Europe	Italy	Friuli Venezia Giulia	29747	Human	?	BA.2	GRA	https://www.gisaid.org/
hCoV-19/Italy/LOM_ASSTMonza_6000054017_20220315082300/2022	betacoronavirus	EPI_ISL_11302782	2022-03-15	Europe	Italy	Lombardy	29527	Human	?	BA.2	GRA	https://www.gisaid.org/
hCoV-19/Italy/TAA-PAB_SABES_1900895330/2022	betacoronavirus	EPI_ISL_11309682	2022-03-11	Europe	Italy	Trentino-Alto Adige	29608	Human	?	BA.2	GRA	https://www.gisaid.org/
hCoV-19/Italy/SIC-CQRC-3422021340-2022/2022	betacoronavirus	EPI_ISL_11055691	2022-03-07	Europe	Italy	Sicily	29781	Human	?	BA.1	GRA	https://www.gisaid.org/
hCoV-19/Italy/EMR-IZSLER-2022-082095-007-01/2022	betacoronavirus	EPI_ISL_11064291	2022-03-07	Europe	Italy	Emilia-Romagna	29866	Human	?	BA.1.1	GRA	https://www.gisaid.org/
hCoV-19/Italy/MAR_UNIVPM_Marche_53885-07-03-22_WG/2022	betacoronavirus	EPI_ISL_11162191	2022-03-07	Europe	Italy	The Marches	29632	Human	?	BA.2	GRA	https://www.gisaid.org/
hCoV-19/Italy/EMR_AUSLRomagna_C027-22-01/2022	betacoronavirus	EPI_ISL_11113791	2022-03-02	Europe	Italy	Emilia-Romagna	29783	Human	?	BA.1.17	GRA	https://www.gisaid.org/
hCoV-19/Italy/SIC-AOUP-UNIPA_97602_2022/2022	betacoronavirus	EPI_ISL_11149691	2022-03-07	Europe	Italy	Sicily	29779	Human	?	BA.1.17.2	GRA	https://www.gisaid.org/
hCoV-19/Italy/LOM_ASSTMonza_6000047558_20220305075800/2022	betacoronavirus	EPI_ISL_11170391	2022-03-05	Europe	Italy	Lombardy	29615	Human	?	BA.2	GRA	https://www.gisaid.org/
hCoV-19/Italy/LIG-250099371/2022	betacoronavirus	EPI_ISL_11157591	2022-03-07	Europe	Italy	Liguria	29599	Human	?	BA.2	GRA	https://www.gisaid.org/
hCoV-19/Italy/VEN-IZSVe-22RS8093-5_RO/2022	betacoronavirus	EPI_ISL_11262091	2022-03-01	Europe	Italy	Veneto	29772	Human	?	BA.2.9	GRA	https://www.gisaid.org/
hCoV-19/Italy/LOM_ASSTMonza_6000053799_20220314080000/2022	betacoronavirus	EPI_ISL_11302791	2022-03-14	Europe	Italy	Lombardy	29605	Human	?	BA.2	GRA	https://www.gisaid.org/
hCoV-19/Italy/TAA-PAB_SABES_1900895129/2022	betacoronavirus	EPI_ISL_11309691	2022-03-11	Europe	Italy	Trentino-Alto Adige	29599	Human	?	BA.2	GRA	https://www.gisaid.org/
hCoV-19/Italy/ABR-IZSGC-28490/2022	betacoronavirus	EPI_ISL_11339691	2022-03-09	Europe	Italy	Abruzzo	29872	Human	?	BA.1.1.1	GRA	https://www.gisaid.org/
hCoV-19/Italy/LAZ-AMC-220302436-DS/2022	betacoronavirus	EPI_ISL_11108638	2022-03-02	Europe	Italy	Lazio	29798	Human	?	BA.2.3.15	GRA	https://www.gisaid.org/
hCoV-19/Italy/LAZ-AMC-220307955-DS/2022	betacoronavirus	EPI_ISL_11108738	2022-03-07	Europe	Italy	Lazio	29781	Human	?	BA.1	GRA	https://www.gisaid.org/
hCoV-19/Italy/PIE_IRCC_15881107/2022	betacoronavirus	EPI_ISL_11070258	2022-03-07	Europe	Italy	Piedmont	29838	Human	?	BA.1.1	GRA	https://www.gisaid.org/
hCoV-19/Italy/SIC-CQRC-3422021311-2022/2022	betacoronavirus	EPI_ISL_11055692	2022-03-07	Europe	Italy	Sicily	29758	Human	?	BA.2	GRA	https://www.gisaid.org/
hCoV-19/Italy/EMR-IZSLER-2022-082095-011-01/2022	betacoronavirus	EPI_ISL_11064292	2022-03-07	Europe	Italy	Emilia-Romagna	29868	Human	?	BA.2	GRA	https://www.gisaid.org/
hCoV-19/Italy/MAR_UNIVPM_Marche_57324-07-03-22_WG/2022	betacoronavirus	EPI_ISL_11162192	2022-03-07	Europe	Italy	The Marches	29654	Human	?	BA.1.1	GRA	https://www.gisaid.org/
hCoV-19/Italy/EMR_AUSLRomagna_C026-22-23/2022	betacoronavirus	EPI_ISL_11100092	2022-03-02	Europe	Italy	Emilia-Romagna	29693	Human	?	BA.2	GRA	https://www.gisaid.org/
hCoV-19/Italy/EMR_AUSLRomagna_C027-22-04/2022	betacoronavirus	EPI_ISL_11113792	2022-03-02	Europe	Italy	Emilia-Romagna	29783	Human	?	BA.1.1	GRA	https://www.gisaid.org/
hCoV-19/Italy/APU_UNIBA_APU-BA503/2022	betacoronavirus	EPI_ISL_11120392	2022-03-07	Europe	Italy	Apulia	29726	Human	?	BA.2.9	GRA	https://www.gisaid.org/
hCoV-19/Italy/SIC-AOUP-UNIPA_97603_2022/2022	betacoronavirus	EPI_ISL_11149692	2022-03-07	Europe	Italy	Sicily	29779	Human	?	BA.1	GRA	https://www.gisaid.org/
hCoV-19/Italy/LOM_ASSTMonza_6000047556_20220305075800/2022	betacoronavirus	EPI_ISL_11170392	2022-03-05	Europe	Italy	Lombardy	29771	Human	?	BA.1.17.2	GRA	https://www.gisaid.org/
hCoV-19/Italy/EMR_AUSLRomagna_C028-22-34/2022	betacoronavirus	EPI_ISL_11191092	2022-03-11	Europe	Italy	Emilia-Romagna	29608	Human	?	BA.2	GRA	https://www.gisaid.org/
hCoV-19/Italy/SIC-CQRC-3422021351-2022/2022	betacoronavirus	EPI_ISL_11055683	2022-03-07	Europe	Italy	Sicily	29790	Human	?	BA.1	GRA	https://www.gisaid.org/
hCoV-19/Italy/LOM_ASSTMonza_6000047582_20220305075800/2022	betacoronavirus	EPI_ISL_11170383	2022-03-05	Europe	Italy	Lombardy	29614	Human	?	BA.2.9	GRA	https://www.gisaid.org/
hCoV-19/Italy/PIE_IRCC_15881081/2022	betacoronavirus	EPI_ISL_11070373	2022-03-07	Europe	Italy	Piedmont	29838	Human	?	BA.1	GRA	https://www.gisaid.org/
hCoV-19/Italy/VEN-ULSS3GEN-7002188117_VE/2022	betacoronavirus	EPI_ISL_11059693	2022-03-07	Europe	Italy	Veneto	29724	Human	?	BA.2	GRA	https://www.gisaid.org/
hCoV-19/Italy/FVG-UD-188640_2022/2022	betacoronavirus	EPI_ISL_11160193	2022-03-12	Europe	Italy	Friuli Venezia Giulia	29747	Human	?	BA.2	GRA	https://www.gisaid.org/
hCoV-19/Italy/MAR_UNIVPM_Marche_57300-07-03-22_WG/2022	betacoronavirus	EPI_ISL_11162193	2022-03-07	Europe	Italy	The Marches	29656	Human	?	BA.1.1	GRA	https://www.gisaid.org/
hCoV-19/Italy/EMR_AUSLRomagna_C026-22-22/2022	betacoronavirus	EPI_ISL_11100093	2022-03-02	Europe	Italy	Emilia-Romagna	29608	Human	?	BA.2	GRA	https://www.gisaid.org/
hCoV-19/Italy/APU_UNIBA_APU-BA504/2022	betacoronavirus	EPI_ISL_11120393	2022-03-07	Europe	Italy	Apulia	29665	Human	?	BA.2	GRA	https://www.gisaid.org/
hCoV-19/Italy/SIC-AOUP-UNIPA_97601_2022/2022	betacoronavirus	EPI_ISL_11149693	2022-03-07	Europe	Italy	Sicily	29779	Human	?	BA.1.1	GRA	https://www.gisaid.org/
hCoV-19/Italy/LOM_ASSTMonza_6000047554_20220305075800/2022	betacoronavirus	EPI_ISL_11170393	2022-03-05	Europe	Italy	Lombardy	29641	Human	?	BA.2.9	GRA	https://www.gisaid.org/
hCoV-19/Italy/LIG-250099365/2022	betacoronavirus	EPI_ISL_11157593	2022-03-07	Europe	Italy	Liguria	29608	Human	?	BA.2	GRA	https://www.gisaid.org/
hCoV-19/Italy/EMR_AUSLRomagna_C028-22-35/2022	betacoronavirus	EPI_ISL_11191093	2022-03-11	Europe	Italy	Emilia-Romagna	29608	Human	?	BA.2	GRA	https://www.gisaid.org/
hCoV-19/Italy/VEN-IZSVe-22RS8092-16_TV/2022	betacoronavirus	EPI_ISL_11262093	2022-03-10	Europe	Italy	Veneto	29766	Human	?	BA.2	GRA	https://www.gisaid.org/
hCoV-19/Italy/LOM_ASSTMonza_6000053794_20220314080000/2022	betacoronavirus	EPI_ISL_11302793	2022-03-14	Europe	Italy	Lombardy	29518	Human	?	BA.2	GRA	https://www.gisaid.org/
hCoV-19/Italy/TAA-PAB_SABES_1900894751/2022	betacoronavirus	EPI_ISL_11309693	2022-03-10	Europe	Italy	Trentino-Alto Adige	29608	Human	?	BA.2.9	GRA	https://www.gisaid.org/
hCoV-19/Italy/VEN-ULSS3GEN-8932970624_VR/2022	betacoronavirus	EPI_ISL_11059663	2022-03-07	Europe	Italy	Veneto	29747	Human	?	BA.1.1.1	GRA	https://www.gisaid.org/
hCoV-19/Italy/EMR_AUSLRomagna_C027-22-27/2022	betacoronavirus	EPI_ISL_11113763	2022-03-04	Europe	Italy	Emilia-Romagna	29783	Human	?	BA.1.1	GRA	https://www.gisaid.org/
hCoV-19/Italy/LOM_Sacco_Var_Q88766/2022	betacoronavirus	EPI_ISL_11094862	2022-03-07	Europe	Italy	Lombardy	29796	Human	?	B.1.1.529	GRA	https://www.gisaid.org/
hCoV-19/Italy/SIC-CQRC-3422021294-2022/2022	betacoronavirus	EPI_ISL_11055694	2022-03-07	Europe	Italy	Sicily	29758	Human	?	BA.2	GRA	https://www.gisaid.org/
hCoV-19/Italy/EMR-IZSLER-2022-082095-008-01/2022	betacoronavirus	EPI_ISL_11064294	2022-03-07	Europe	Italy	Emilia-Romagna	29868	Human	?	BA.2	GRA	https://www.gisaid.org/
hCoV-19/Italy/FVG-UD-176101/2022	betacoronavirus	EPI_ISL_11116094	2022-03-04	Europe	Italy	Friuli Venezia Giulia	29779	Human	?	BA.1	GRA	https://www.gisaid.org/
hCoV-19/Italy/EMR_AUSLRomagna_C026-22-21/2022	betacoronavirus	EPI_ISL_11100094	2022-03-02	Europe	Italy	Emilia-Romagna	29783	Human	?	BA.1.17.2	GRA	https://www.gisaid.org/
hCoV-19/Italy/LIG-249923931/2022	betacoronavirus	EPI_ISL_11157594	2022-03-06	Europe	Italy	Liguria	29783	Human	?	BA.1	GRA	https://www.gisaid.org/
hCoV-19/Italy/MAR_UNIVPM_Marche_54162-07-03-22_WG/2022	betacoronavirus	EPI_ISL_11162194	2022-03-07	Europe	Italy	The Marches	29431	Human	?	BA.2	GRA	https://www.gisaid.org/
hCoV-19/Italy/FVG-UD-188461_2022/2022	betacoronavirus	EPI_ISL_11160194	2022-03-12	Europe	Italy	Friuli Venezia Giulia	29779	Human	?	BA.1.15	GRA	https://www.gisaid.org/
hCoV-19/Italy/EMR_AUSLRomagna_C028-22-33/2022	betacoronavirus	EPI_ISL_11191094	2022-03-11	Europe	Italy	Emilia-Romagna	29608	Human	?	BA.2	GRA	https://www.gisaid.org/
hCoV-19/Italy/LOM_ASSTMonza_6000053796_20220314080000/2022	betacoronavirus	EPI_ISL_11302794	2022-03-14	Europe	Italy	Lombardy	29686	Human	?	BA.1.1	GRA	https://www.gisaid.org/
hCoV-19/Italy/ABR-IZSGC-28491/2022	betacoronavirus	EPI_ISL_11339694	2022-03-09	Europe	Italy	Abruzzo	29864	Human	?	BA.1.1	GRA	https://www.gisaid.org/
hCoV-19/Italy/UMB-IZSGC-30302.1.11/2022	betacoronavirus	EPI_ISL_11349094	2022-03-14	Europe	Italy	Umbria	29843	Human	?	BA.2	GRA	https://www.gisaid.org/
hCoV-19/Italy/LOM_ASSTMonza_6000050031_20220308071300/2022	betacoronavirus	EPI_ISL_11170363	2022-03-08	Europe	Italy	Lombardy	29614	Human	?	BA.2	GRA	https://www.gisaid.org/
hCoV-19/Italy/LOM_ASSTMonza_6000050030_20220308071300/2022	betacoronavirus	EPI_ISL_11170364	2022-03-08	Europe	Italy	Lombardy	29614	Human	?	BA.2	GRA	https://www.gisaid.org/
hCoV-19/Italy/PIE_IRCC_15881082/2022	betacoronavirus	EPI_ISL_11070375	2022-03-07	Europe	Italy	Piedmont	29800	Human	?	BA.1.1	GRA	https://www.gisaid.org/
hCoV-19/Italy/CAM_IZSM_COLLI_TIGEM_RD20703779590/2022	betacoronavirus	EPI_ISL_11333466	2022-03-15	Europe	Italy	Campania	29756	Human	?	BA.1.1	GRA	https://www.gisaid.org/
hCoV-19/Italy/CAM_IZSM_COLLI_TIGEM_RD20703954725/2022	betacoronavirus	EPI_ISL_11333457	2022-03-15	Europe	Italy	Campania	29759	Human	?	BA.2	GRA	https://www.gisaid.org/
hCoV-19/Italy/CAM_IZSM_COLLI_TIGEM_RD00396887/2022	betacoronavirus	EPI_ISL_11333471	2022-03-15	Europe	Italy	Campania	29700	Human	?	BA.2	GRA	https://www.gisaid.org/
hCoV-19/Italy/CAM_IZSM_RD20701948720/2022	betacoronavirus	EPI_ISL_11228829	2022-03-10	Europe	Italy	Campania	29755	Human	?	BA.1.1	GRA	https://www.gisaid.org/
hCoV-19/Italy/FVG-UD-174548/2022	betacoronavirus	EPI_ISL_11116084	2022-03-03	Europe	Italy	Friuli Venezia Giulia	29747	Human	?	BA.2	GRA	https://www.gisaid.org/
hCoV-19/Italy/FVG-UD-188338_2022/2022	betacoronavirus	EPI_ISL_11160184	2022-03-12	Europe	Italy	Friuli Venezia Giulia	29747	Human	?	BA.2	GRA	https://www.gisaid.org/
hCoV-19/Italy/SIC-CQRC-3422021352-2022/2022	betacoronavirus	EPI_ISL_11055682	2022-03-07	Europe	Italy	Sicily	29781	Human	?	BA.1	GRA	https://www.gisaid.org/
hCoV-19/Italy/VEN-ULSS3GEN-7002188059_VE/2022	betacoronavirus	EPI_ISL_11059695	2022-03-07	Europe	Italy	Veneto	29747	Human	?	BA.1.17	GRA	https://www.gisaid.org/
hCoV-19/Italy/SIC-CQRC-3422021305-2022/2022	betacoronavirus	EPI_ISL_11055695	2022-03-07	Europe	Italy	Sicily	29783	Human	?	BA.1.1	GRA	https://www.gisaid.org/
hCoV-19/Italy/EMR_AUSLRomagna_C026-22-20/2022	betacoronavirus	EPI_ISL_11100095	2022-03-01	Europe	Italy	Emilia-Romagna	29599	Human	?	BA.2	GRA	https://www.gisaid.org/
hCoV-19/Italy/LIG-250100342/2022	betacoronavirus	EPI_ISL_11157595	2022-03-07	Europe	Italy	Liguria	29608	Human	?	BA.2.3.15	GRA	https://www.gisaid.org/
hCoV-19/Italy/EMR_AUSLRomagna_C027-22-02/2022	betacoronavirus	EPI_ISL_11113795	2022-03-02	Europe	Italy	Emilia-Romagna	29783	Human	?	BA.1.1	GRA	https://www.gisaid.org/
hCoV-19/Italy/SIC-AOUP-UNIPA_97597_2022/2022	betacoronavirus	EPI_ISL_11149695	2022-03-07	Europe	Italy	Sicily	29691	Human	?	BA.2	GRA	https://www.gisaid.org/
hCoV-19/Italy/MAR_UNIVPM_Marche_57001-07-03-22_WG/2022	betacoronavirus	EPI_ISL_11162195	2022-03-07	Europe	Italy	The Marches	29431	Human	?	BA.2	GRA	https://www.gisaid.org/
hCoV-19/Italy/FVG-UD-188617_2022/2022	betacoronavirus	EPI_ISL_11160195	2022-03-12	Europe	Italy	Friuli Venezia Giulia	29747	Human	?	BA.2	GRA	https://www.gisaid.org/
hCoV-19/Italy/LOM_ASSTMonza_6000047546_20220305075400/2022	betacoronavirus	EPI_ISL_11170395	2022-03-05	Europe	Italy	Lombardy	29792	Human	?	BA.2	GRA	https://www.gisaid.org/
hCoV-19/Italy/VEN-IZSVe-22RS8093-3_RO/2022	betacoronavirus	EPI_ISL_11262095	2022-03-03	Europe	Italy	Veneto	29778	Human	?	BA.1.1	GRA	https://www.gisaid.org/
hCoV-19/Italy/LOM_ASSTMonza_6000053790_20220314080000/2022	betacoronavirus	EPI_ISL_11302795	2022-03-14	Europe	Italy	Lombardy	29518	Human	?	BA.2	GRA	https://www.gisaid.org/
hCoV-19/Italy/UMB-IZSGC-30302.1.12/2022	betacoronavirus	EPI_ISL_11349095	2022-03-14	Europe	Italy	Umbria	29848	Human	?	BA.2	GRA	https://www.gisaid.org/
hCoV-19/Italy/PIE_IRCC_15881080/2022	betacoronavirus	EPI_ISL_11070376	2022-03-07	Europe	Italy	Piedmont	29800	Human	?	BA.1.1.14	GRA	https://www.gisaid.org/
hCoV-19/Italy/SIC-AOUP-UNIPA_97625_2022/2022	betacoronavirus	EPI_ISL_11149676	2022-03-07	Europe	Italy	Sicily	29691	Human	?	BA.2	GRA	https://www.gisaid.org/
hCoV-19/Italy/PIE_IRCC_15881092/2022	betacoronavirus	EPI_ISL_11070363	2022-03-07	Europe	Italy	Piedmont	29838	Human	?	BA.1.17.2	GRA	https://www.gisaid.org/
hCoV-19/Italy/FVG-UD-176311/2022	betacoronavirus	EPI_ISL_11116096	2022-03-04	Europe	Italy	Friuli Venezia Giulia	29747	Human	?	BA.2	GRA	https://www.gisaid.org/
hCoV-19/Italy/APU_UNIBA_APU-BA500/2022	betacoronavirus	EPI_ISL_11120296	2022-03-07	Europe	Italy	Apulia	29721	Human	?	B.1.1.529	GRA	https://www.gisaid.org/
hCoV-19/Italy/TAA-PAB_SABES_1900893245/2022	betacoronavirus	EPI_ISL_11309751	2022-03-08	Europe	Italy	Trentino-Alto Adige	29783	Human	?	BA.1.1	GRA	https://www.gisaid.org/
hCoV-19/Italy/EMR_AUSLRomagna_C026-22-19/2022	betacoronavirus	EPI_ISL_11100096	2022-03-01	Europe	Italy	Emilia-Romagna	29608	Human	?	BA.2.9	GRA	https://www.gisaid.org/
hCoV-19/Italy/LIG-250099403/2022	betacoronavirus	EPI_ISL_11157596	2022-03-07	Europe	Italy	Liguria	29608	Human	?	BA.2	GRA	https://www.gisaid.org/
hCoV-19/Italy/LOM_ASSTMonza_6000047544_20220305075400/2022	betacoronavirus	EPI_ISL_11170396	2022-03-05	Europe	Italy	Lombardy	29771	Human	?	BA.1.1	GRA	https://www.gisaid.org/
hCoV-19/Italy/EMR_AUSLRomagna_C028-22-31/2022	betacoronavirus	EPI_ISL_11191096	2022-03-11	Europe	Italy	Emilia-Romagna	29783	Human	?	BA.1.17.2	GRA	https://www.gisaid.org/
hCoV-19/Italy/VEN-IZSVe-22RS8093-2_RO/2022	betacoronavirus	EPI_ISL_11262096	2022-03-02	Europe	Italy	Veneto	29767	Human	?	BA.1.1	GRA	https://www.gisaid.org/
hCoV-19/Italy/LOM_ASSTMonza_6000053788_20220314080000/2022	betacoronavirus	EPI_ISL_11302796	2022-03-14	Europe	Italy	Lombardy	29614	Human	?	BA.2.9	GRA	https://www.gisaid.org/
hCoV-19/Italy/TAA-PAB_SABES_1900894705/2022	betacoronavirus	EPI_ISL_11309696	2022-03-10	Europe	Italy	Trentino-Alto Adige	29608	Human	?	BA.2.9	GRA	https://www.gisaid.org/
hCoV-19/Italy/UMB-IZSGC-30302.1.13/2022	betacoronavirus	EPI_ISL_11349096	2022-03-14	Europe	Italy	Umbria	29836	Human	?	BA.1	GRA	https://www.gisaid.org/
hCoV-19/Italy/CAM_IZSM_RD20703779576_IZSM_COLLI_TIGEM/2022	betacoronavirus	EPI_ISL_11309863	2022-03-15	Europe	Italy	Campania	29750	Human	?	BA.1.1	GRA	https://www.gisaid.org/
hCoV-19/Italy/CAM_IZSM_COLLI_TIGEM_RD20703954332/2022	betacoronavirus	EPI_ISL_11333463	2022-03-15	Europe	Italy	Campania	29774	Human	?	BA.2	GRA	https://www.gisaid.org/
hCoV-19/Italy/LOM_ASSTMonza_6000050022_20220309071300/2022	betacoronavirus	EPI_ISL_11170353	2022-03-09	Europe	Italy	Lombardy	29801	Human	?	BA.2.9	GRA	https://www.gisaid.org/
hCoV-19/Italy/PIE_IRCC_15881079/2022	betacoronavirus	EPI_ISL_11070377	2022-03-07	Europe	Italy	Piedmont	29800	Human	?	BA.1.1	GRA	https://www.gisaid.org/
hCoV-19/Italy/CAM_IZSM_RD00396933_IZSM_COLLI_TIGEM/2022	betacoronavirus	EPI_ISL_11309854	2022-03-15	Europe	Italy	Campania	29754	Human	?	BA.1	GRA	https://www.gisaid.org/
hCoV-19/Italy/TAA-PAB_SABES_1900893059/2022	betacoronavirus	EPI_ISL_11309754	2022-03-08	Europe	Italy	Trentino-Alto Adige	29723	Human	?	BA.1.17.2	GRA	https://www.gisaid.org/
hCoV-19/Italy/SIC-CQRC-3422021303-2022/2022	betacoronavirus	EPI_ISL_11055697	2022-03-07	Europe	Italy	Sicily	29783	Human	?	BA.1.1	GRA	https://www.gisaid.org/
hCoV-19/Italy/LIG-250099289/2022	betacoronavirus	EPI_ISL_11157597	2022-03-07	Europe	Italy	Liguria	29608	Human	?	BA.2.9	GRA	https://www.gisaid.org/
hCoV-19/Italy/SIC-AOUP-UNIPA_97598_2022/2022	betacoronavirus	EPI_ISL_11149697	2022-03-07	Europe	Italy	Sicily	29747	Human	?	BA.2	GRA	https://www.gisaid.org/
hCoV-19/Italy/MAR_UNIVPM_Marche_53834-07-03-22_WG/2022	betacoronavirus	EPI_ISL_11162197	2022-03-07	Europe	Italy	The Marches	29431	Human	?	BA.2	GRA	https://www.gisaid.org/
hCoV-19/Italy/LOM_ASSTMonza_6000046445_20220304082500/2022	betacoronavirus	EPI_ISL_11170397	2022-03-04	Europe	Italy	Lombardy	29614	Human	?	BA.2	GRA	https://www.gisaid.org/
hCoV-19/Italy/EMR_AUSLRomagna_C028-22-29/2022	betacoronavirus	EPI_ISL_11191097	2022-03-10	Europe	Italy	Emilia-Romagna	29608	Human	?	BA.2.3	GRA	https://www.gisaid.org/
hCoV-19/Italy/LOM_ASSTMonza_6000053792_20220314080000/2022	betacoronavirus	EPI_ISL_11302797	2022-03-14	Europe	Italy	Lombardy	29518	Human	?	BA.2	GRA	https://www.gisaid.org/
hCoV-19/Italy/TAA-PAB_SABES_1900894604/2022	betacoronavirus	EPI_ISL_11309697	2022-03-10	Europe	Italy	Trentino-Alto Adige	29608	Human	?	BA.2	GRA	https://www.gisaid.org/
hCoV-19/Italy/ABR-IZSGC-28492/2022	betacoronavirus	EPI_ISL_11339697	2022-03-08	Europe	Italy	Abruzzo	29851	Human	?	BA.1.1.1	GRA	https://www.gisaid.org/
hCoV-19/Italy/LIG-250626438/2022	betacoronavirus	EPI_ISL_11157585	2022-03-07	Europe	Italy	Liguria	29608	Human	?	BA.2	GRA	https://www.gisaid.org/
hCoV-19/Italy/EMR_AUSLRomagna_C027-22-15/2022	betacoronavirus	EPI_ISL_11113785	2022-03-03	Europe	Italy	Emilia-Romagna	29608	Human	?	BA.2	GRA	https://www.gisaid.org/
hCoV-19/Italy/LOM_ASSTMonza_6000047575_20220305075800/2022	betacoronavirus	EPI_ISL_11170385	2022-03-05	Europe	Italy	Lombardy	29614	Human	?	BA.2	GRA	https://www.gisaid.org/
hCoV-19/Italy/PIE_IRCC_15881078/2022	betacoronavirus	EPI_ISL_11070378	2022-03-07	Europe	Italy	Piedmont	29838	Human	?	BA.1.1.14	GRA	https://www.gisaid.org/
hCoV-19/Italy/LOM_ASSTMonza_6000053997_20220315082300/2022	betacoronavirus	EPI_ISL_11302785	2022-03-15	Europe	Italy	Lombardy	29614	Human	?	BA.2	GRA	https://www.gisaid.org/
hCoV-19/Italy/TAA-PAB_SABES_1900895252/2022	betacoronavirus	EPI_ISL_11309685	2022-03-11	Europe	Italy	Trentino-Alto Adige	29608	Human	?	BA.2	GRA	https://www.gisaid.org/
hCoV-19/Italy/UMB-IZSGC-30302.1.2/2022	betacoronavirus	EPI_ISL_11349085	2022-03-10	Europe	Italy	Umbria	29826	Human	?	BA.2.9	GRA	https://www.gisaid.org/
hCoV-19/Italy/ABR-CAST-W4685/2022	betacoronavirus	EPI_ISL_11162161	2022-03-07	Europe	Italy	Abruzzo	29305	Human	?	BA.1.1	GRA	https://www.gisaid.org/
hCoV-19/Italy/LOM_Policlinico_Milano_25769833/2022	betacoronavirus	EPI_ISL_11191598	2022-03-11	Europe	Italy	Lombardy	29608	Human	?	BA.2	GRA	https://www.gisaid.org/
hCoV-19/Italy/PIE_IRCC_15881074/2022	betacoronavirus	EPI_ISL_11070379	2022-03-07	Europe	Italy	Piedmont	29808	Human	?	BA.1.15.1	GRA	https://www.gisaid.org/
hCoV-19/Italy/EMR_AUSLRomagna_C027-22-33/2022	betacoronavirus	EPI_ISL_11113756	2022-03-05	Europe	Italy	Emilia-Romagna	29599	Human	?	BA.2	GRA	https://www.gisaid.org/
hCoV-19/Italy/SIC-CQRC-3422021338-2022/2022	betacoronavirus	EPI_ISL_11055698	2022-03-07	Europe	Italy	Sicily	29790	Human	?	BA.1.17.2	GRA	https://www.gisaid.org/
hCoV-19/Italy/EMR-IZSLER-2022-082095-005-01/2022	betacoronavirus	EPI_ISL_11064298	2022-03-07	Europe	Italy	Emilia-Romagna	29868	Human	?	BA.2.3	GRA	https://www.gisaid.org/
hCoV-19/Italy/FVG-UD-187975_2022/2022	betacoronavirus	EPI_ISL_11160198	2022-03-11	Europe	Italy	Friuli Venezia Giulia	29747	Human	?	BA.2	GRA	https://www.gisaid.org/
hCoV-19/Italy/MAR_UNIVPM_Marche_57727-07-03-22_WG/2022	betacoronavirus	EPI_ISL_11162198	2022-03-07	Europe	Italy	The Marches	29629	Human	?	BA.1.1	GRA	https://www.gisaid.org/
hCoV-19/Italy/EMR_AUSLRomagna_C026-22-17/2022	betacoronavirus	EPI_ISL_11100098	2022-03-01	Europe	Italy	Emilia-Romagna	29608	Human	?	BA.2	GRA	https://www.gisaid.org/
hCoV-19/Italy/SIC-AOUP-UNIPA_97576_2022/2022	betacoronavirus	EPI_ISL_11149698	2022-03-07	Europe	Italy	Sicily	29779	Human	?	BA.1	GRA	https://www.gisaid.org/
hCoV-19/Italy/LIG-250099570/2022	betacoronavirus	EPI_ISL_11157598	2022-03-07	Europe	Italy	Liguria	29608	Human	?	BA.2.9	GRA	https://www.gisaid.org/
hCoV-19/Italy/LOM_ASSTMonza_6000047550_20220304075800/2022	betacoronavirus	EPI_ISL_11170398	2022-03-04	Europe	Italy	Lombardy	29659	Human	?	BA.1.1	GRA	https://www.gisaid.org/
hCoV-19/Italy/VEN-IZSVe-22RS8092-14_TV/2022	betacoronavirus	EPI_ISL_11262098	2022-03-07	Europe	Italy	Veneto	29503	Human	?	BA.2	GRA	https://www.gisaid.org/
hCoV-19/Italy/LOM_ASSTMonza_6000053787_20220314080000/2022	betacoronavirus	EPI_ISL_11302798	2022-03-14	Europe	Italy	Lombardy	29527	Human	?	BA.2	GRA	https://www.gisaid.org/
hCoV-19/Italy/TAA-PAB_SABES_1900894473/2022	betacoronavirus	EPI_ISL_11309698	2022-03-10	Europe	Italy	Trentino-Alto Adige	29783	Human	?	BA.1.1	GRA	https://www.gisaid.org/
hCoV-19/Italy/SIC-CQRC-3422021360/2022	betacoronavirus	EPI_ISL_11112532	2022-03-07	Europe	Italy	Sicily	29757	Human	?	BA.2	GRA	https://www.gisaid.org/
hCoV-19/Italy/CAM-45666-03-22_IZSM_COLLI_TIGEM/2022	betacoronavirus	EPI_ISL_11265299	2022-03-13	Europe	Italy	Campania	29801	Human	?	B.1.1.529	GRA	https://www.gisaid.org/
hCoV-19/Italy/LOM_Policlinico_Milano_25769746/2022	betacoronavirus	EPI_ISL_11191599	2022-03-10	Europe	Italy	Lombardy	29605	Human	?	BA.2	GRA	https://www.gisaid.org/
hCoV-19/Italy/TAA-PAB_SABES_4830008616/2022	betacoronavirus	EPI_ISL_11309734	2022-03-03	Europe	Italy	Trentino-Alto Adige	29783	Human	?	BA.1.1	GRA	https://www.gisaid.org/
hCoV-19/Italy/TAA-PAB_SABES_1900893478/2022	betacoronavirus	EPI_ISL_11309739	2022-03-08	Europe	Italy	Trentino-Alto Adige	29599	Human	?	BA.2	GRA	https://www.gisaid.org/
hCoV-19/Italy/UMB-IZSGC-30302/2022	betacoronavirus	EPI_ISL_11349084	2022-03-10	Europe	Italy	Umbria	29814	Human	?	BA.2.9	GRA	https://www.gisaid.org/
hCoV-19/Italy/APU_UNIBA_APU-BA494/2022	betacoronavirus	EPI_ISL_11116685	2022-03-07	Europe	Italy	Apulia	29724	Human	?	BA.2	GRA	https://www.gisaid.org/
hCoV-19/Italy/APU_UNIBA_APU-BA501/2022	betacoronavirus	EPI_ISL_11120326	2022-03-07	Europe	Italy	Apulia	29787	Human	?	BA.1.1	GRA	https://www.gisaid.org/
hCoV-19/Italy/APU_UNIBA_APU-BA495/2022	betacoronavirus	EPI_ISL_11117535	2022-03-07	Europe	Italy	Apulia	29764	Human	?	BA.2	GRA	https://www.gisaid.org/
hCoV-19/Italy/PUG_UNIBA_APU-BA521/2022	betacoronavirus	EPI_ISL_11149557	2022-03-07	Europe	Italy	Puglia	29726	Human	?	BA.2.1	GRA	https://www.gisaid.org/
hCoV-19/Italy/EMR-IZSLER-2022-081951-014-01/2022	betacoronavirus	EPI_ISL_11064248	2022-03-07	Europe	Italy	Emilia-Romagna	29865	Human	?	BA.1.1	GRA	https://www.gisaid.org/
hCoV-19/Italy/PUG_UNIBA_APU-BA519/2022	betacoronavirus	EPI_ISL_11149555	2022-03-07	Europe	Italy	Puglia	29765	Human	?	BA.1.1	GRA	https://www.gisaid.org/
hCoV-19/Italy/PUG_UNIBA_APU-BA520/2022	betacoronavirus	EPI_ISL_11149556	2022-03-07	Europe	Italy	Puglia	29710	Human	?	BA.2.9	GRA	https://www.gisaid.org/
hCoV-19/Italy/VEN-ULSS3GEN-7002187814_VE/2022	betacoronavirus	EPI_ISL_11059686	2022-03-07	Europe	Italy	Veneto	29747	Human	?	BA.1.1	GRA	https://www.gisaid.org/
hCoV-19/Italy/LIG-250626324/2022	betacoronavirus	EPI_ISL_11157586	2022-03-07	Europe	Italy	Liguria	29608	Human	?	BA.2	GRA	https://www.gisaid.org/
hCoV-19/Italy/SIC-CQRC-3422021341-2022/2022	betacoronavirus	EPI_ISL_11055699	2022-03-07	Europe	Italy	Sicily	29632	Human	?	BA.2	GRA	https://www.gisaid.org/
hCoV-19/Italy/FVG-UD-188792_2022/2022	betacoronavirus	EPI_ISL_11160199	2022-03-13	Europe	Italy	Friuli Venezia Giulia	29747	Human	?	BA.2	GRA	https://www.gisaid.org/
hCoV-19/Italy/MAR_UNIVPM_Marche_54841-07-03-22_WG/2022	betacoronavirus	EPI_ISL_11162199	2022-03-07	Europe	Italy	The Marches	29674	Human	?	BA.1	GRA	https://www.gisaid.org/
hCoV-19/Italy/EMR_AUSLRomagna_C026-22-16/2022	betacoronavirus	EPI_ISL_11100099	2022-03-01	Europe	Italy	Emilia-Romagna	29608	Human	?	BA.2	GRA	https://www.gisaid.org/
hCoV-19/Italy/SIC-AOUP-UNIPA_97575_2022/2022	betacoronavirus	EPI_ISL_11149699	2022-03-07	Europe	Italy	Sicily	29779	Human	?	BA.1.15	GRA	https://www.gisaid.org/
hCoV-19/Italy/LOM_ASSTMonza_6000047539_20220304072800/2022	betacoronavirus	EPI_ISL_11170399	2022-03-04	Europe	Italy	Lombardy	29659	Human	?	BA.1.18	GRA	https://www.gisaid.org/
hCoV-19/Italy/LIG-250099425/2022	betacoronavirus	EPI_ISL_11157599	2022-03-05	Europe	Italy	Liguria	29608	Human	?	BA.2	GRA	https://www.gisaid.org/
hCoV-19/Italy/EMR_AUSLRomagna_C028-22-28/2022	betacoronavirus	EPI_ISL_11191099	2022-03-10	Europe	Italy	Emilia-Romagna	29783	Human	?	BA.1.1	GRA	https://www.gisaid.org/
hCoV-19/Italy/VEN-IZSVe-22RS8092-12_TV/2022	betacoronavirus	EPI_ISL_11262099	2022-03-08	Europe	Italy	Veneto	29835	Human	?	BA.2.9	GRA	https://www.gisaid.org/
hCoV-19/Italy/TAA-PAB_SABES_1900894652/2022	betacoronavirus	EPI_ISL_11309699	2022-03-10	Europe	Italy	Trentino-Alto Adige	29608	Human	?	BA.2	GRA	https://www.gisaid.org/
hCoV-19/Italy/PIE_IRCC_15881042/2022	betacoronavirus	EPI_ISL_11070382	2022-03-09	Europe	Italy	Piedmont	29803	Human	?	BA.2	GRA	https://www.gisaid.org/
hCoV-19/Italy/PIE_IRCC_15881094/2022	betacoronavirus	EPI_ISL_11070365	2022-03-07	Europe	Italy	Piedmont	29773	Human	?	BA.1.17.2	GRA	https://www.gisaid.org/
hCoV-19/Italy/VEN-ULSS3GEN-7002187594_VE/2022	betacoronavirus	EPI_ISL_11059677	2022-03-07	Europe	Italy	Veneto	29747	Human	?	BA.1.1	GRA	https://www.gisaid.org/
hCoV-19/Italy/CAM_IZSM_RD00396884_IZSM_COLLI_TIGEM/2022	betacoronavirus	EPI_ISL_11309856	2022-03-15	Europe	Italy	Campania	29754	Human	?	BA.1	GRA	https://www.gisaid.org/
hCoV-19/Italy/ABR-IZSGC-28483/2022	betacoronavirus	EPI_ISL_11339682	2022-03-09	Europe	Italy	Abruzzo	29863	Human	?	BA.1.1.1	GRA	https://www.gisaid.org/
hCoV-19/Italy/EMR_AUSLRomagna_C027-22-07/2022	betacoronavirus	EPI_ISL_11113787	2022-03-02	Europe	Italy	Emilia-Romagna	29608	Human	?	BA.2	GRA	https://www.gisaid.org/
hCoV-19/Italy/TAA-PAB_SABES_1900895223/2022	betacoronavirus	EPI_ISL_11309687	2022-03-11	Europe	Italy	Trentino-Alto Adige	29693	Human	?	BA.2	GRA	https://www.gisaid.org/
hCoV-19/Italy/UMB-IZSGC-30302.1.4/2022	betacoronavirus	EPI_ISL_11349087	2022-03-15	Europe	Italy	Umbria	29846	Human	?	BA.2.9	GRA	https://www.gisaid.org/
hCoV-19/Italy/PIE_IRCC_15881007/2022	betacoronavirus	EPI_ISL_11070383	2022-03-01	Europe	Italy	Piedmont	29764	Human	?	BA.1.1.11	GRA	https://www.gisaid.org/
hCoV-19/Italy/LAZ-AMC-2203071207-DS/2022	betacoronavirus	EPI_ISL_11108736	2022-03-07	Europe	Italy	Lazio	29788	Human	?	BA.2	GRA	https://www.gisaid.org/
hCoV-19/Italy/PIE_IRCC_15881098/2022	betacoronavirus	EPI_ISL_11070366	2022-03-07	Europe	Italy	Piedmont	29804	Human	?	BA.2	GRA	https://www.gisaid.org/
hCoV-19/Italy/TAA-PAB_SABES_1900893918/2022	betacoronavirus	EPI_ISL_11309711	2022-03-09	Europe	Italy	Trentino-Alto Adige	29608	Human	?	BA.2	GRA	https://www.gisaid.org/
hCoV-19/Italy/CAM-90390315328_IZSM_COLLI_TIGEM/2022	betacoronavirus	EPI_ISL_11291345	2022-03-14	Europe	Italy	Campania	29684	Human	?	BA.2	GRA	https://www.gisaid.org/
hCoV-19/Italy/TAA-PAB_SABES_1900893252/2022	betacoronavirus	EPI_ISL_11309753	2022-03-08	Europe	Italy	Trentino-Alto Adige	29471	Human	?	BA.2	GRA	https://www.gisaid.org/
hCoV-19/Italy/LOM_ASSTMonza_6000050048_20220308071300/2022	betacoronavirus	EPI_ISL_11170355	2022-03-08	Europe	Italy	Lombardy	29614	Human	?	BA.2	GRA	https://www.gisaid.org/
hCoV-19/Italy/FVG-UD-174561/2022	betacoronavirus	EPI_ISL_11116058	2022-03-03	Europe	Italy	Friuli Venezia Giulia	29782	Human	?	BA.1	GRA	https://www.gisaid.org/
hCoV-19/Italy/PUG_UNIBA_APU-BA511/2022	betacoronavirus	EPI_ISL_11149558	2022-03-07	Europe	Italy	Puglia	29803	Human	?	BA.1.17	GRA	https://www.gisaid.org/
hCoV-19/Italy/CAM_IZSM_COLLI_TIGEM_RD20703954468/2022	betacoronavirus	EPI_ISL_11333460	2022-03-15	Europe	Italy	Campania	29756	Human	?	BA.1.1	GRA	https://www.gisaid.org/
hCoV-19/Italy/ABR-CAST-W5941/2022	betacoronavirus	EPI_ISL_11162169	2022-03-07	Europe	Italy	Abruzzo	29752	Human	?	BA.2	GRA	https://www.gisaid.org/
hCoV-19/Italy/LAZ-AMC-220307339-DS/2022	betacoronavirus	EPI_ISL_11108739	2022-03-07	Europe	Italy	Lazio	29805	Human	?	BA.1.1	GRA	https://www.gisaid.org/
hCoV-19/Italy/EMR-IZSLER-2022-082095-030-01/2022	betacoronavirus	EPI_ISL_11064275	2022-03-07	Europe	Italy	Emilia-Romagna	29844	Human	?	BA.2	GRA	https://www.gisaid.org/
hCoV-19/Italy/LIG-249924033/2022	betacoronavirus	EPI_ISL_11157577	2022-03-05	Europe	Italy	Liguria	29608	Human	?	BA.2	GRA	https://www.gisaid.org/
hCoV-19/Italy/EMR-IZSLER-2022-082095-027-01/2022	betacoronavirus	EPI_ISL_11064278	2022-03-07	Europe	Italy	Emilia-Romagna	29869	Human	?	BA.2.9	GRA	https://www.gisaid.org/
hCoV-19/Italy/TAA-PAB_SABES_1900893891/2022	betacoronavirus	EPI_ISL_11309712	2022-03-09	Europe	Italy	Trentino-Alto Adige	29783	Human	?	BA.1.1	GRA	https://www.gisaid.org/
hCoV-19/Italy/SIC-CQRC-3422021335-2022/2022	betacoronavirus	EPI_ISL_11055684	2022-03-07	Europe	Italy	Sicily	29772	Human	?	BA.1	GRA	https://www.gisaid.org/
hCoV-19/Italy/TAA-PAB_SABES_1900895265/2022	betacoronavirus	EPI_ISL_11309684	2022-03-11	Europe	Italy	Trentino-Alto Adige	29713	Human	?	BA.1.1	GRA	https://www.gisaid.org/
hCoV-19/Italy/SIC-AOUP-UNIPA_97600_2022/2022	betacoronavirus	EPI_ISL_11149694	2022-03-07	Europe	Italy	Sicily	29779	Human	?	BA.1.1	GRA	https://www.gisaid.org/
[truncated: 46,454 more rows]

## Sheet: Sheet2
https://gisaid.org/	(data extraction September 30th 2022)
S protein non-canonical mutations	Number of GISAID sequences
L5F	716
V6I	3
P9T	1
S12F	20
T22I	14
M153I	80
D178N	8
G181V	42
G181A	12
P209L	86
I624M	0
N658S	1108
A701V	3059
A713S	5
P862S	1
E1144V	0
Total extracted sequences Italy	48453
