# Supplementary material for: The Spread of SARS-CoV-2 Omicron Variant in CALABRIA: A Spatio-Temporal Report of Viral Genome Evolution
Source: Viruses. 2023 Jan 31;15(2):408. doi: 10.3390/v15020408 (PMC9963258; doi:10.3390/v15020408)
Supplement: Supplementary file 1 [file viruses-15-00408-s001.zip › Table S4.xlsx]

## Sheet: Sheet1
	pos_Calabria	pos_Catanzaro	pos_ViboValentia	pos_Crotone	pos_ReggioCalabria	Sequenced positive swabs
january 2022	18935	5040	1553	3973	16039	55
february 2022	24347	4956	5931	6043	17013	40
march 2022	51961	4372	7532	8637	28529	82
# april 2022	50305	12465	3926	6379	18143	33
may 2022	38756	8923	3425	4678	9127	29
june 2022	21281	5935	1802	1801	6953	18
july 2022	59969	14898	3582	6044	21634	56
august 2022	35410	7984	4068	4707	12487	24
september 2022	23174	3848	2408	2634	5165	31

## Sheet: Sheet2
	Catanzaro	Vibo Valentia	Crotone	Reggio Calabria
recombinant BA.1/BA.2	2	0	2	0
BA.1	71	18	0	0
BA.1.1	63	2	3	0
BA.2	72	0	3	1
BA.2.9	17	7	0	0
BA.2.10	1	0	0	0
BA.2.12.1	2	0	0	0
BA.4	9	0	0	0
BA.5	69	6	4	14
BE.1	1	0	0	1
	307	33	12	16
