# Supplementary material for: The Spread of SARS-CoV-2 Omicron Variant in CALABRIA: A Spatio-Temporal Report of Viral Genome Evolution
Source: Viruses. 2023 Jan 31;15(2):408. doi: 10.3390/v15020408 (PMC9963258; doi:10.3390/v15020408)
Supplement: Supplementary file 1 [file viruses-15-00408-s001.zip › Table S5.xlsx]

## Sheet: Sheet1
Sample Name	Mapped Reads	Filtered Reads	Target Reads	Mean Depth	Uniformity
0312X100_18	435176	0.00%	99.98%	3008	97.43%
0312XKMH_9	287528	0.00%	99.96%	1972	97.31%
0312X5C7_1	439000	0.00%	99.87%	3046	97.47%
0312X3FG_15	318637	0.00%	99.52%	2185	97.41%
0312WT2X_12	344497	0.00%	99.59%	2378	97.43%
0312Y1XR_16	379732	0.00%	99.89%	2630	97.4%
0312X3YW_11	522325	0.00%	99.96%	3536	97.29%
0312YCH3_14	791290	0.00%	99.96%	5418	97.4%
0312XM2W_17	217067	0.00%	99.9%	1481	97.3%
0312YCZ9_19	447530	0.00%	99.98%	3080	97.41%
0312YD2N_10	227085	0.00%	99.83%	1559	97.51%
0312XWLN_8	215017	0.00%	99.86%	1479	97.85%
0312X91D_13	237293	0.00%	99.73%	1640	97.22%
0312WXXD_2	516665	0.00%	99.96%	3607	97.39%
0312WYLM_6	356137	0.01%	99.55%	2461	97.33%
0312WY6E_5	461426	0.07%	99.23%	3188	97.62%
0312WX0P_4	481558	0.07%	98.85%	3327	97.61%
0312XXD2_7	375708	0.01%	99.92%	2607	97.72%
0312YG41_3	443427	0.04%	99.23%	3052	97.66%
02X97MH5_1	903402	0.02%	99.05%	6204	97.03%
02X97514_2	704289	0.01%	99.64%	4858	97.3%
02X96Y2X_3	715355	0.02%	99.16%	4926	97.47%
02X979HW_4	962370	0.00%	99.7%	6659	97.29%
02X981R9_5	782115	0.02%	98.98%	5304	97.54%
0312WW44_6	803125	0.01%	98.07%	5467	97.63%
MD2803N.2_8	883993	0.00%	99.93%	6105	97.63%
MD2803N.3_9	1352806	0.00%	99.98%	9305	97.81%
745_21_SCV2	649062	0.00%	99.98%	4482	97.21%
746_21_SCV2	596043	0.00%	99.98%	4138	97.33%
750_21_SCV2	647004	0.00%	99.98%	4507	97.37%
751_21_SCV2	670702	0.00%	99.94%	4614	97.8%
753_21_SCV2	573747	0.00%	99.68%	3980	97.52%
754_21_SCV2	583462	0.00%	99.98%	4035	97.38%
755_21_SCV2	630918	0.00%	99.96%	4382	97.48%
744_21_SCV2	614052	0.17%	94.24%	3948	94.54%
747_21_SCV2	760750	0.09%	98.66%	5199	97.6%
748_21_SCV2	603552	0.03%	99.29%	4166	97.18%
749_21_SCV2	764769	0.03%	99.59%	5301	97.22%
752_21_SCV2	591128	0.00%	99.98%	4100	96.26%
0312x24f	506533	0.00%	99.98%	3482	96.05%
764_22_SCV2	523619	0.06%	99.61%	3599	97.2%
765_22_SCV2	479036	0.01%	99.92%	3320	97.05%
766_22_SCV2	554749	0.40%	94.62%	3302	91.88%
0312wwyf	613763	0.01%	99.8%	4272	97.23%
0312ycch	474027	0.00%	99.81%	3278	97.17%
0312y8pk	728086	0.00%	99.93%	5029	97.58%
756_22_SCV2	634836	0.00%	99.94%	4404	97.78%
757_22_SCV2	606154	0.00%	99.99%	4177	97.8%
758_22_SCV2	693923	0.00%	99.94%	4825	97.15%
759_22_SCV2	379129	0.00%	99.93%	2614	96.94%
760_22_SCV2	507770	0.00%	99.96%	3509	96.72%
761_22_SCV2	516901	0.69%	92.8%	3016	91.36%
762_22_SCV2	473392	0.02%	99.55%	3246	95.13%
0312xz11_1	312804	0.00%	99.99%	2150	97.28%
0312ygey_2	962943	0.00%	99.99%	6562	97.49%
0312xtzm_3	433887	0.00%	99.99%	2930	97.74%
0312xyp3_4	359908	0.00%	99.99%	2489	97.28%
0312xhew_5	635891	0.00%	99.99%	4367	97.63%
0312yew2_6	949134	0.00%	99.98%	6514	97.48%
0312y9l8_7	878542	0.00%	99.99%	6031	97.21%
MD0305N1_8	579265	0.01%	99.77%	4045	97.32%
MD0305N3_9	554348	0.00%	99.99%	3849	96.66%
MD0305N4_10	496303	0.01%	99.96%	3263	95.22%
0312x64l_11	1358939	0.00%	99.99%	9405	96.8%
0312y4eh_12	698348	0.00%	99.94%	4841	97.19%
0312ycl9_13	897002	0.00%	99.97%	6264	96.57%
0312y90d_14	1618768	0.00%	99.97%	11169	96.9%
MD0305N2_15	919185	0.00%	99.98%	6391	96.61%
0312Y03D-1	1194453	0.00%	99.97%	8256	97.00%
0312YHKD_3	655980	0.00%	99.99%	4553	97.62%
0316F7N7_6	617816	0.00%	99.99%	4318	97.15%
0316FZ9W_9	1435399	0.00%	99.99%	9809	97.8%
0312YDNK_2	792977	0.00%	99.98%	5526	96.75%
0312YDFY_4	1003469	0.02%	99.21%	6891	97.87%
0316GY0Y_7	920542	0.00%	99.98%	6331	97.68%
763_22_SCV2	447939	0.00%	99.99%	3088	97.18%
767_22_SCV2	685097	0.00%	99.99%	4720	96.88%
768_22_SCV2	991545	0.00%	99.95%	6853	97.07%
769_22_SCV2	744969	0.00%	99.89%	5113	97.83%
770_22_SCV2	609532	0.00%	99.97%	4203	97.35%
771_22_SCV2	718267	0.08%	98.14%	4864	97.69%
772_22_SCV2	733712	0.14%	99.99%	5060	96.57%
773_22_SCV2	961140	0.09%	99.99%	6516	95.08%
774_22_SCV2	629605	1.08%	99.96%	4205	94.93%
775_22_SCV2	631089	0.34%	99.9%	4322	96.14%
0316GCRN_1	381273	0.00%	99.99%	2632	97.36%
0316F7Z1_2	788380	0.00%	99.99%	5414	97.53%
0316GZD5_3	871291	0.00%	99.99%	6025	97.78%
0316FFMC_4	1116460	0.00%	99.99%	7690	97.9%
0316G5FL_5	1083510	0.00%	99.97%	7440	96.7%
MD0507N3_6	808656	0.00%	99.99%	5566	96.99%
0316GYFC_7	914025	0.00%	99.98%	6284	97.51%
0316F6L0_8	1216568	0.00%	99.99%	8348	97.2%
0316GCL7_9	585355	0.01%	99.99%	4076	97.84%
MD0507N1_10	894009	0.00%	99.96%	6147	97.22%
0316FDHZ_11	898546	0.02%	99.74%	6157	97.18%
0316G5DD_12	892961	0.00%	99.92%	6157	97.66%
MD0507N2_13	796936	0.00%	99.99%	5477	97.5%
MD0507N4_14	845433	0.01%	99.92%	5855	97.34%
0316GFRT_15	1045992	0.00%	99.99%	7135	97.86%
0316FRT3_16	954216	0.00%	99.89%	6520	97.38%
0316gtxf_B1	587903	0.00%	99.99%	4066	97.18%
0316fy34_B2	671264	0.00%	99.98%	4622	97.16%
0316gch1_B3	689447	0.02%	99.79%	4831	96.98%
0316h0wm_B4	511178	0.00%	99.99%	3558	96.93%
0316h0l0_B5	683917	0.00%	99.95%	4732	97.38%
0316h16t_B6	748643	0.00%	99.98%	5166	96.18%
3689736_B7	1015429	0.00%	99.98%	6959	97.28%
0316g797_B8	570517	0.01%	99.27%	3941	96.64%
0316fy21_B9	110033	0.00%	99.99%	790.4	97.07%
0316fxp0_B10	345320	0.00%	99.98%	2397	97.34%
3688978_B11	727301	0.02%	99.73%	5039	96.82%
0316h12c_B12	574520	0.04%	99.7%	3977	97.39%
0316gc74_B13	504646	0.00%	99.98%	3490	96.39%
3688656_B14	263578	0.00%	99.98%	1821	97.52%
0316h1wn_B15	912426	0.01%	99.9%	6250	97.31%
0316fl52_B16	677875	0.00%	99.88%	4631	97.06%
0316gnct_B17	784417	0.00%	99.99%	5403	96.92%
3689328_B18	204651	0.00%	99.99%	1413	97.7%
0316h104_B19	1198791	0.00%	99.97%	8200	96.8%
0316g7m7_B20	872603	0.24%	95.4%	5721	97.28%
0316gwr5_B21	281684	0.00%	99.99%	1966	97.00%
3689097_B22	476377	0.00%	99.99%	3338	97.23%
3689375_B23	273126	0.00%	99.99%	1930	96.46%
0316gm1r_B24	183351	0.00%	99.99%	1399	96.36%
0316GD5Z_2	393434	0.01%	99.5%	2751	97.48%
0316FZ5D_3	578427	0.00%	99.95%	4045	96.99%
0316F6RE_4	306236	0.80%	66.8%	1423	97.4%
0316G7DF_5	260285	0.00%	99.99%	1833	96.55%
0316FFTT_6	414621	0.00%	99.98%	2883	97.72%
0316FC71_7	739517	0.00%	99.97%	5157	96.57%
0316G6DE_8	201064	0.00%	99.99%	1406	97.14%
0316G63H_9	636602	0.00%	99.97%	4419	96.83%
02LWELMR_10	971702	0.00%	99.99%	6749	96.97%
02LWE408_11	825434	0.03%	98.15%	5702	97.25%
02LWEKHD_12	856122	0.01%	99.99%	5969	97.69%
02LWED79_13	402587	0.00%	99.99%	2925	97.24%
02lwehhc_14	138023	0.00%	99.99%	1034	96.93%
02lwe8w0_15	269382	0.38%	88.99%	1675	97.16%
02lwf879_16	533736	0.03%	99.39%	3711	97.21%
02lwelf6_17	414529	0.00%	99.99%	2838	97.22%
02lwf12g_18	623367	0.00%	99.96%	4261	97.18%
02lwecew_19	316351	0.02%	99.42%	2181	97.3%
02lwew13_20	374981	0.04%	98.27%	2564	97.28%
02lwew7r_21	647205	0.01%	99.34%	4467	97.22%
02lwe3hy_22	290385	0.11%	95.59%	1905	97.51%
02lwf4tw_23	636487	0.00%	99.92%	4392	97.4%
02lwef8g_24	253522	0.03%	97.14%	1711	97.38%
02lwf8pr_25	404724	0.00%	99.95%	2804	96.19%
02lwehct_26	373593	0.07%	98.02%	2561	97.43%
02lwekdz_27	421887	0.00%	99.91%	2902	96.23%
02lwezl0_28	692000	0.03%	98.44%	4760	97.29%
02lwf83x_29	434000	0.11%	98.92%	2990	97.36%
02lwfc3z_30	390984	0.01%	99.59%	2704	97.4%
02lwekzl_31	544977	0.00%	99.91%	3756	96.91%
02lwetc2_32	192282	0.00%	99.96%	1339	97.31%
0312y8z7_1	415596	0.00%	99.95%	2870	97.28%
0312xhw2_2	616771	0.00%	99.98%	4197	97.46%
0312wxnw_3	643414	0.00%	99.98%	4371	97.3%
0312x52c_4	475771	0.00%	99.98%	3239	97.3%
0312x9tp_5	469220	0.00%	99.94%	3197	97.76%
0312xe2l_6	385129	0.00%	99.99%	2628	97.57%
0312xyym_7	424444	0.00%	99.98%	2893	97.08%
0312xlx7_8	1384753	0.00%	99.99%	9376	97.62%
MD0404N1_9	326447	0.09%	96.25%	2147	97.26%
MD0404N2_10	1191673	0.00%	99.98%	8207	97.88%
MD0404N3_11	966759	0.00%	99.97%	6712	97.64%
MD0404N4_12	265429	0.03%	98.72%	1819	96.21%
MD0404N5_13	1113956	0.01%	99.7%	7676	97.79%
MD0404N6_14	1043220	0.00%	99.95%	7096	97.58%
MD0404N7_15	977632	0.00%	99.91%	6736	96.81%
MD0404N8_16	1067169	0.00%	99.96%	7346	97.93%
