# Supplementary material for: The Spread of SARS-CoV-2 Omicron Variant in CALABRIA: A Spatio-Temporal Report of Viral Genome Evolution
Source: Viruses. 2023 Jan 31;15(2):408. doi: 10.3390/v15020408 (PMC9963258; doi:10.3390/v15020408)
Supplement: Supplementary file 1 [file viruses-15-00408-s001.zip › Table S6.xlsx]

## Sheet: sheet1
	ORF1ab (polyprotein)		S	ORF3a	E	M	ORF6	ORF7b	ORF8	N
		amino acid
rec.BA.1/BA.2	nsp2	K856R	T19I	T223I	T9I	Q19E	D61L		S84L	P13L
	nsp3	V1887I	L24S			A63T				del31/33
		S2083I	del25/27							R203K
		del2084/2084	G142D							G204R
		A2710T	V213G							S413R
	nsp4	T3255I	G339D
	nsp5	P3395H	S371F
	nsp6	del3675/3677	S373P
	nsp12	P4715L	S375F
	nsp13	R5716C	T376A
		I5967V	D405N
	nsp15	T6564I	R408S
			K417N
			N440K
			S477N
			T478K
			E484A
			Q493R
			Q498R
			N501Y
			Y505H
			D614G
			H655Y
			N679K
			P681H
			N764K
			D796Y
			Q954H
			N969K
BA.1	nsp2	K856R	A67V		T9I	D3G			S84L	P13L
	nsp3	S2083I	del69/70			Q19E				del31/33
		del2084/2084	T95I			A63T				R203K
		A2710T	G142D							G204R
	nsp4	T3255I	del143/145
	nsp5	P3395H	N211I
	nsp6	del3674/3676	del212/212
		I3758V	ins214EPE
	nsp12	P4715L	G339D
	nsp13	I5967V	S371L
			S373P
			S375F
			K417N
			N440K
			G446S
			S477N
			T478K
			E484A
			Q493R
			G496S
			Q498R
			N501Y
			Y505H
			T547K
			D614G
			H655Y
			N679K
			P681H
			N764K
			D796Y
			N856K
			Q954H
			N969K
			L981F
BA.2	nsp1	S135R	T19I	T223I	T9I	Q19E	D61L		S84L	P13L
	nsp2	T842I	L24S			A63T				del31/33
	nsp3	G1307S	del25/27							R203K
	nsp4	L3027F	G142D							G204R
		T3090I	V213G							S413R
		L3201F	G339D
		T3255I	S371F
	nsp5	P3395H	S373P
	nsp6	del3675/3677	S375F
	nsp12	P4715L	T376A
	nsp13	R5716C	D405N
		I5967V	R408S
	nsp15	T6564I	K417N
			N440K
			S477N
			T478K
			E484A
			Q493R
			Q498R
			N501Y
			Y505H
			D614G
			H655Y
			N679K
			P681H
			N764K
			D796Y
			Q954H
			N969K
BA.4	nsp1	S135R	T19I	T223I	T9I	Q19E	D61L	L11F	S84L	P13L
		del141/143	L24S			A63T				del31/33
	nsp2	T842I	del25/27							P151S
	nsp3	G1307S	del69/70							R203K
	nsp4	L3027F	G142D							G204R
		T3090I	V213G							S413R
		T3255I	G339D
	nsp5	P3395H	S371F
	nsp6	del3675/3677	S373P
	nsp12	P4715L	S375F
	nsp13	R5716C	T376A
		I5967V	D405N
	nsp15	T6564I	R408S
			K417N
			N440K
			L452R
			S477N
			T478K
			E484A
			F486V
			Q498R
			N501Y
			Y505H
			D614G
			H655Y
			N679K
			P681H
			N764K
			D796Y
			Q954H
			N969K
BA.5	nsp1	S135R	T19I	T223I	T9I	D3N			S84L	P13L
	nsp2	T842I	L24S			Q19E				del31/33
	nsp3	G1307S	del25/27			A63T				R203K
	nsp4	L3027F	del69/70							G204R
		T3090I	G142D							S413R
		T3255I	V213G
	nsp5	P3395H	G339D
	nsp6	del3675/3677	S371F
	nsp12	P4715L	S373P
	nsp13	R5716C	S375F
		I5967V	T376A
	nsp15	T6564I	D405N
			R408S
			K417N
			N440K
			L452R
			S477N
			T478K
			E484A
			F486V
			Q498R
			N501Y
			Y505H
			D614G
			H655Y
			N679K
			P681H
			N764K
			D796Y
			Q954H
			N969K

## Sheet: sheet2
S protein domains (aa)	recombinant BA.1/BA.2	BA.1.^	BA.2.^	BA.4.^	BA.5.^
NTD (14-305)	T19I	A67V	T19I	T19I	T19I
	L24S	del69/70	L24S	L24S	L24S
	del25/27	T95I	del25/27	del25/27	del25/27
	G142D	G142D	G142D	del69/70	del69/70
	V213G	del143/145	V213G	G142D	G142D
		N211I		V213G	V213G
		del212/212
		ins214EPE
RBD 331 - 527	G339D	G339D	G339D	G339D	G339D
	S371F	S371L	S371F	S371F	S371F
	S373P	S373P	S373P	S373P	S373P
	S375F	S375F	S375F	S375F	S375F
	T376A	K417N	T376A	T376A	T376A
	D405N	N440K	D405N	D405N	D405N
	R408S	G446S	R408S	R408S	R408S
	K417N	S477N	K417N	K417N	K417N
	N440K	T478K	N440K	N440K	N440K
	S477N	E484A	S477N	L452R	L452R
	T478K	Q493R	T478K	S477N	S477N
	E484A	G496S	E484A	T478K	T478K
	Q493R	Q498R	Q493R	E484A	E484A
	Q498R		Q498R	F486V	F486V
	N501Y	N501Y	N501Y	Q498R	Q498R
	Y505H	Y505H	Y505H	N501Y	N501Y
		T547K		Y505H	Y505H
CT1-CT2 528-685	D614G	D614G	D614G	D614G	D614G
	H655Y	H655Y	H655Y	H655Y	H655Y
	N679K	N679K	N679K	N679K	N679K
	P681H	P681H	P681H	P681H	P681H
S1/S2 686-815	N764K	N764K	N764K	N764K	N764K
	D796Y	D796Y	D796Y	D796Y	D796Y
FP 816-911		N856K
HR1 912-984	Q954H	Q954H	Q954H	Q954H	Q954H
	N969K	N969K	N969K	N969K	N969K
		L981F
