# Supplementary material for: The Spread of SARS-CoV-2 Omicron Variant in CALABRIA: A Spatio-Temporal Report of Viral Genome Evolution
Source: Viruses. 2023 Jan 31;15(2):408. doi: 10.3390/v15020408 (PMC9963258; doi:10.3390/v15020408)
Supplement: Supplementary file 1 [file viruses-15-00408-s001.zip › Table S7.xlsx]

## Sheet: Sheet1
ID_Seq	Lineage	ORF1ab (non canonical mutations)	ORF3a (non canonical mutations)	M (non canonical mutations)	ORF6 (non canonical mutations)	ORF7a (non canonical mutations)	ORF8 (non canonical mutations)	N (non canonical mutations)	ORF10 (non canonical mutations)	Ct mean
0316GD5Z_2	BA.5.^	S2625F, I4563M								21
0316FZ5D_3	BA.5.^	K1051N								16
0316F6RE_4	BA.5.^	delG82 - V86								20
0316G7DF_5	BA.5.^	H5488Y								19
0316FFTT_6	BA.5.^									20
0316FC71_7	BA.5.^	S302F								22
0316G6DE_8	BA.5.^	D1507N, P2046L						T362I		20
0316G63H_9	BA.5.^									21
02LWELMR_10	BA.5.^	Q556K								21
02LWE408_11	BA.5.^	delG82 - V86, G519S, A2637T				Q62*				23
02LWEKHD_12	BA.5.^	G82D, K120N, T2419I								19
02LWED79_13	BA.5.^	H5488Y								20
02lwehhc_14	BA.5.^	A1049V								18
02lwe8w0_15	BA.5.^									24
02lwf879_16	BA.5.^	L1507F, D2037N								20
02lwelf6_17	BA.5.^	A2828V	R68G							20
02lwf12g_18	BA.5.^		A54V							18
02lwecew_19	BA.5.^	A566V,								18
02lwew13_20	BA.5.^									22
02lwew7r_21	BA.5.^									20
02lwe3hy_22	BA.5.^	delM85, P1010S,								22
02lwf4tw_23	BA.5.^									19
02lwef8g_24	BA.5.^									22
02lwf8pr_25	BA.5.^									19
02lwehct_26	BA.5.^									21
02lwekdz_27	BA.5.^									16
02lwezl0-28	BA.5.^	R207C, Q556K, A1204T,								19
02lwf83x_29	BA.5.^									19
02lwfc3z_30	BA.5.^	delG82 - V86								18
02lwekzl_31	BA.5.^									18
02lwetc2_32	BA.5.^									17
0312wwyf	BA.2.^									25
0312x24f	BA.2.^	L107F, P626L, P1803S, A2621V								24
0312y8pk	BA.2.^	delG82 - V86 S1612L, T1760I				F101fs				25
0312ycch	BA.2.^	delKSF_141 - 143, S2797F								25
02X96Y2X_3	BA.1.^	L2343S, I3758V, G6621R, M7068I								20
02X97514_2	BA.2.^	K1929R		A85V						20
02X979HW_4	BA.2.^	A1473V, L2146F								20
02X97MH5_1	BA.1.^	A6612V		L34F						20
02X981R9_5	BA.1.^	R124H, M1083I								20
0312WT2X_12	BA.1.^									19
0312WW44_6	BA.1.^	S1188L								20
0312WX0P_4	BA.1.^	delG82 - V86 I4498V, E4661N, A6532V, V6579F,K6958R								25
0312wxnw_3	rec.BA1/BA2						E64G			20
0312WXXD_2	BA.1.^	S318L, L5141M		T7I						22
0312WY6E_5	BA.1.^	S318L								25
0312WYLM_6	BA.1.^		V13A							23
0312X100_18	BA.1.^									18
0312X3FG_15	BA.1.^									19
0312X3YW_11	BA.1.^									13
0312x52c_4	BA.2.^	S5360P,L6082F								21
0312X5C7_1	BA.1.^									19
0312x64l_11	BA.2.^	T1597I, A2279V						P365S		21
0312X91D_13	BA.1.^									18
0312x9tp_5	BA.1.^	S1534I								22
0312xe2l_6	BA.2.^									21
0312xhew_5	BA.2.^	V1211F, A2279V								18
0312xhw2_2	rec.BA1/BA2									22
0312XKMH_9	BA.2.^									18
0312xlx7_8	BA.2.^	R545Q, T5941I								20
0312XM2W_17	BA.1.^									15
0312xtzm_3	BA.2.^	T904A, A2279V, A5703V								15
0312XWLN_8	BA.1.^	delM85, G697R								18
0312XXD2_7	BA.1.^									25
0312xyp3_4	BA.2.^	R184C, H374Y, A801V								17
0312xyym_7	BA.1.^			L34F						20
0312xz11_1	BA.2.^	H1160Y, S5560C								15
0312Y03D-1	BA.4.^									16
0312Y1XR_16	BA.1.^									19
0312y4eh_12	BA.2.^	A2344V								22
0312y8z7_1	BA.1.^	S1534I								20
0312y90d_14	BA.2.^	V1211F, A2279V								22
0312y9l8_7	BA.2.^	T1597I, A2279V						P365S		19
0312YCH3_14	BA.1.^									14
0312ycl9_13	BA.2.^	T1597I, A2279V						P365S		22
0312YCZ9_19	BA.1.^			L34F						17
0312YD2N_10	BA.1.^									17
0312YDFY_4	BA.2.^	V111M, T4983I, T6891M								25
0312YDNK_2	BA.2.^	P361S								22
0312yew2_6	BA.2.^	V1211F, A2279V								18
0312YG41_3	BA.2.^	L624F, A1997V, T3750I	L106F							26
0312ygey_2	BA.2.^	S2797F								15
0312YHKD_3	BA.2.^	A1631V			S41C					19
0316F6L0_8	BA.5.^	T1840I								17
0316F7N7_6	BA.2.^	R184C,A801V,P2929L								14
0316F7Z1_2	BA.2.^									11
0316FDHZ_11	BA.4.^	T1496I, P2079L								20
0316FFMC_4	BA.5.^	A2784V					A65D			15
0316FRT3_16	BA.5.^	A138T								24
0316FZ9W_9	BA.2.^	G1073V, M2365I, S2625F, H4474Y, P6128L						G275C		18
0316G5DD_12	BA.2.^	delKSF_141 - 143F, G4436V								21
0316G5FL_5	BA.2.^	N178S,A690V, T2166I								15
0316GCL7_9	BA.5.^	T814I, R6137G					S67F			17
0316GCRN_1	BA.5.^									10
0316GFRT_15	BA.5.^	delM85 - V86								22
0316GY0Y_7	BA.2.^	delM85, A555V, L747F, Del770T, P1220L, G6013S, P6128L		H125R				T49I		25
0316GYFC_7	BA.5.^		R122I							16
0316GZD5_3	BA.2.^	N178S,A690V, T2166I								14
MD0305N1_8	BA.2.^	T1597I,T1760I								20
MD0305N2_15	BA.2.^		l Del256V/259V				Q27*			23
MD0305N3_9	BA.2.^	V38F								20
MD0305N4_10	BA.2.^	L642F, H6789Y	lDel256V/259V				Q27*			20
MD0404N1_9	BA.2.^	T3750I								25
MD0404N2_10	BA.2.^	T3750I								19
MD0404N3_11	BA.2.^	T842I, H6208Q, T6564I								19
MD0404N4_12	BA.1.^	A1809T, M2697I								24
MD0404N5_13	BA.2.^	T3750I	L52F, F207L							22
MD0404N6_14	BA.2.^	T1242I								18
MD0404N7_15	BA.2.^									20
MD0404N8_16	BA.2.^	L92V, I453T, A656V, Q663K, S2193F, P4211L								18
MD0507N1_10	BA.5.^	L6614F						A414S		17
MD0507N2_13	BA.5.^									22
MD0507N3_6	BA.5.^	V559A								16
MD0507N4_14	BA.4.^							N181L		22
MD2803N2_8	BA.1.^	A486V, G697R								18
MD2803N3_9	BA.2.^									17
0316g7m7_B20	BA.5.^	T1444A, G2258C, S5398P								22
3688656_B14	BA.5.^	H417Y, S302F								20
0316h104_B19	BA.5.^	A239V, W2769R								22
0316gm1r_B24	BA.5.^	T2823I, N4473E								24
3689097_B22	BA.5.^	P361T, N2272S,						T379I		22
3689375_B23	BA.5.^						A65D			23
0316gnct_B17	BA.5.^	V2116L						P162H		21
0316gwr5_B21	BA.5.^									22
0316h1wn_B15	BA.5.^									21
3689328_B18	BA.4.^	P309L, K2208N,							N36S	21
0316fl52_B16	BA.5.^	R184C, L2620I, V6492I								21
0316gc74_B13	BA.5.^									20
0316h12c_B12	BA.4.^	T50I, V6107I								20
3688978_B11	BA.5.^	G865S, K4483R,					A65D			19
3689736_B7	BA.5.^									18
0316g797_B8	BA.5.^	delG82 - V86, A2345V, A2637T								19
0316fxp0_B10	BA.5.^									19
0316fy21_B9	BA.5.^									19
0316h16t_B6	BA.5.^									18
0316h0l0_B5	BA.4.^	Y1465C, A2345V								17
0316gch1_B3	BA.5.^	delG82 - V86, G519S, A2637T								16
0316h0wm_B4	BA.5.^									16
0316fy34_B2	BA.5.^							D103N		13
0316gtxf_B1	BA.5.^		L108F							11
744_21_SCV2	BA.2.^	G519S						H59R		22.9667
745_21_SCV2	BA.2.^	G392C, T3750I	L52F, F207L							19.24
746_21_SCV2	BA.2.^	T3750I	L52F, F207L							20.4233
750_21_SCV2	rec.BA1/BA2									25.25
751_21_SCV2	BA.2.^	L642F, S5362P					Q27*			26.35
753_21_SCV2	BA.2.^	L642F, S5362P					Q27*			24.1
754_21_SCV2	BA.2.^	P3767S	S171L							17.9633
747_21_SCV2	BA.2.^	G392C, T3750I	L52F, F207L							17.8
748_21_SCV2	BA.2.^	G392C, T3750I	L52F, F207L				Q27*			22.18
749_21_SCV2	BA.2.^	L642F, T882I, S5362P						A220T		19.9367
752_21_SCV2	BA.2.^	L624F								17.3
755_21_SCV2	BA.2.^									21.3833
756_22_SCV2	BA.2.^	K3499R, V6474L								19.29
757_22_SCV2	BA.2.^	F2641L, L3796F, L3829F, S5360P, D5693G, R6590L, T6889M								19.4133
758_22_SCV2	BA.2.^	F2641L								19.46
759_22_SCV2	BA.2.^	L204F, L3338F		S4F						18.6667
760_22_SCV2	BA.2.^	R7014C	E239D			L9M				20
761_22_SCV2	BA.2.^									22.0233
762_22_SCV2	BA.2.^	A599V						S194L		22.3333
764_22_SCV2	BA.2.^	H1545Y								22.58
765_22_SCV2	BA.2.^							P365S		23.4033
766_22_SCV2	BA.2.^	L1450F, P2685T								22.6667
763_22_SCV2	BA.2.^	A2994S, T5131I						D3V		16.5
767_22_SCV2	BA.2.^	L454F, Q556K, M5557I								19.0667
768_22_SCV2	BA.2.^	R184C, A801V, P2929L, P5853L								19.3933
769_22_SCV2	BA.2.^	delKSF_141 - 143, T1429I,								20.1767
770_22_SCV2	BA.2.^	G82C, I431M, T866I,								20.2933
771_22_SCV2	BA.2.^	delM85, R4565C,								23.6667
772_22_SCV2	BA.2.^	A498V, Y5601H,					S67F	T366I		25.7767
773_22_SCV2	BA.2.^	L642F, H6789Y					Q27*			25.9333
774_22_SCV2	BA.2.^									26.2133
775_22_SCV2	BA.2.^	delKSF_141 - 143, T1429I								27.29
